# Supplementary material for: Genetic Characterisation of the upp Gene in Bifidobacterium bifidum PRL2010
Source: Microb Biotechnol. 2025 Jul 6;18(7):e70189. doi: 10.1111/1751-7915.70189 (PMC12230199; doi:10.1111/1751-7915.70189)
Supplement: Supplementary file 2 — Table S1. Analysis of protein domains in amino acid sequences of the genus Bifidobacterium encoding uracil phosphoribosyltransferase. Table S2. Conserved domain identification in Upp proteins from Bifidobacterium species. Table S3. Genomes of strains of the genus Bifidobacterium deposited on RefSeq and used in Blastp analyses. Table S4. Blastp analysis output. Table S5. Identification of Upp homologs in diverse gut‐associated bacterial taxa. [file MBT2-18-e70189-s002.xlsx]

## Sheet: Table S1
Supplementary table 1. Analysis of protein domains in amino acid sequences of the genus Bifidobacterium encoding uracil phosphoribosyltransferase
ORGANISM	RefSeq	Domain	InterPro entry
Bifidobacterium bifidum_PRL2010	GCF_000165905.1	PRibTrfase_dom	IPR000836
Bifidobacterium_adolescentis	GCF_000010425.1	PRibTrfase_dom	IPR000836
Bifidobacterium_longum	GCF_000196555.1	PRibTrfase_dom	IPR000836
Bifidobacterium_bifidum	GCF_017894325.1	PRibTrfase_dom	IPR000836
Bifidobacterium_breve	GCF_001025175.1	PRibTrfase_dom	IPR000836
Bifidobacterium_infantis	GCF_000020425.1	PRibTrfase_dom	IPR000836
Bifidobacterium_pseudocatenulatum	GCF_001025215.1	PRibTrfase_dom	IPR000836
Bifidobacterium_animalis	GCF_000022965.1	PRibTrfase_dom	IPR000836
Bifidobacterium_asteroides	GCF_002715865.1	PRibTrfase_dom	IPR000836

## Sheet: Table S2
Supplementary table 2. Conserved domain identification in Upp proteins from Bifidobacterium species
ORGANISM	RefSeq
Bifidobacterium bifidum_PRL2010	GCF_000165905.1
Bifidobacterium_adolescentis	GCF_000010425.1
Bifidobacterium_longum	GCF_000196555.1
Bifidobacterium_bifidum	GCF_017894325.1
Bifidobacterium_breve	GCF_001025175.1
Bifidobacterium_infantis	GCF_000020425.1
Bifidobacterium_pseudocatenulatum	GCF_001025215.1
Bifidobacterium_animalis	GCF_000022965.1
Bifidobacterium_asteroides	GCF_002715865.1

## Sheet: Table S3
Supplementary table 3. Genomes of strains of the genus Bifidobacterium deposited on RefSeq and used in Blastp analyses
Assembly Accession	Assembly Name	Organism Name	Organism Taxonomic ID	ANI Check status	Organism Infraspecific Names Breed	Organism Infraspecific Names Strain	Organism Infraspecific Names Cultivar	Organism Infraspecific Names Ecotype	Organism Infraspecific Names Isolate	Organism Infraspecific Names Sex	Annotation Name	Assembly Stats Total Sequence Length	Assembly Stats Total Number of Chromosomes	Assembly Level	Assembly Release Date	WGS project accession	Assembly Stats Contig N50	Assembly Stats Scaffold N50	Assembly Stats Number of Scaffolds	Annotation BUSCO Complete	Annotation BUSCO Single Copy	Annotation BUSCO Duplicated	Annotation BUSCO Fragmented	Annotation BUSCO Missing	Annotation BUSCO Lineage	Assembly Sequencing Tech	Assembly Submitter	Assembly BioProject Accession	Assembly BioSample Accession	Annotation Count Gene Total	Annotation Count Gene Protein-coding
GCF_000165905.1	ASM16590v1	Bifidobacterium bifidum PRL2010	702459	OK		PRL2010					GCF_000165905.1-RS_2024_03_27	2214656	1	Complete Genome	2010-11-02		2214656	2214656	1								Laboratory of Probiogenomics, Department of genetics, university of Parma, Italy	PRJNA42863	SAMN02603510	1889	1760
GCF_000003135.1	ASM313v1	Bifidobacterium longum subsp. longum ATCC 55813	548480	OK		ATCC 55813					GCF_000003135.1-RS_2024_07_24	2396359	1	Scaffold	2009-05-05	ACHI01	137057	323391	114								Baylor College of Medicine	PRJNA31437	SAMN00001475	2055	1916
GCF_000007525.1	ASM752v1	Bifidobacterium longum NCC2705	206672	OK		NCC2705					NCBI Prokaryotic Genome Annotation Pipeline (PGAP)	2260266	2	Complete Genome	2005-01-21		2256640	2256640	2								Nestle Research Center, Switzerland	PRJNA328	SAMN02603675	1901	1779
GCF_000008945.1	ASM894v1	Bifidobacterium longum DJO10A	205913	OK		DJO10A					GCF_000008945.1-RS_2024_03_27	2389526	3	Complete Genome	2008-06-05		2375792	2375792	3								Lactic Acid Bacteria Genome Consortium	PRJNA18773	SAMN02603512	2035	1905
GCF_000010425.1	ASM1042v1	Bifidobacterium adolescentis ATCC 15703	367928	OK		ATCC 15703					NCBI Prokaryotic Genome Annotation Pipeline (PGAP)	2089645	1	Complete Genome	2006-12-05		2089645	2089645	1								Gifu University, Life Science Research Center, Japan	PRJNA16321	SAMD00061080	1748	1654
GCF_000020425.1	ASM2042v1	Bifidobacterium longum subsp. infantis ATCC 15697 = JCM 1222 = DSM 20088	391904	OK		ATCC 15697					GCF_000020425.1-RS_2024_07_01	2832748	1	Complete Genome	2008-11-20		2832748	2832748	1								US DOE Joint Genome Institute	PRJNA17189	SAMN02598380	2672	2465
GCF_000021425.1	ASM2142v1	Bifidobacterium animalis subsp. lactis AD011	442563	OK		AD011					NCBI Prokaryotic Genome Annotation Pipeline (PGAP)	1933695	1	Complete Genome	2009-01-06		1933695	1933695	1								Korea Research Institute of Bioscience and Biotechnology (KRIBB)	PRJNA19423	SAMN02603485	1631	1531
GCF_000022705.1	ASM2270v1	Bifidobacterium animalis subsp. lactis Bl-04	580050	OK		Bl-04; ATCC SD5219					GCF_000022705.1-RS_2024_03_27	1938709	1	Complete Genome	2009-06-19		1938709	1938709	1								Danisco USA Inc.	PRJNA32897	SAMN02603172	1619	1541
GCF_000022965.1	ASM2296v1	Bifidobacterium animalis subsp. lactis DSM 10140	555970	Inconclusive		DSM 10140					NCBI Prokaryotic Genome Annotation Pipeline (PGAP)	1938483	1	Complete Genome	2009-06-19		1938483	1938483	1								Danisco USA Inc.	PRJNA32893	SAMN02603171	1620	1539
GCF_000024445.1	ASM2444v1	Bifidobacterium dentium Bd1	401473	OK		Bd1					NCBI Prokaryotic Genome Annotation Pipeline (PGAP)	2636367	1	Complete Genome	2010-01-05		2636367	2636367	1								Department of Genetics, Anthropology and Evolution, University of Parma, Parma, Italy	PRJNA17583	SAMN02603177	2194	2106
GCF_000025245.2	ASM2524v2	Bifidobacterium animalis subsp. lactis BB-12	552531	OK		BB-12					NCBI Prokaryotic Genome Annotation Pipeline (PGAP)	1944152	1	Complete Genome	2020-11-18		1944152	1944152	1							Illumina MiSeq; Oxford Nanopore MinION	Chr. Hansen A/S	PRJNA42883	SAMN02603131	1623	1542
GCF_000092325.1	ASM9232v1	Bifidobacterium longum subsp. longum JDM301	759350	OK		JDM301					GCF_000092325.1-RS_2024_03_27	2477838	1	Complete Genome	2010-05-18		2477838	2477838	1								Department of Medical Microbiology and Parasitology,Shanghai Jiao Tong University School of Medicine	PRJNA47579	SAMN02603181	2100	1954
GCF_000092765.1	ASM9276v1	Bifidobacterium animalis subsp. lactis V9	573236	OK		V9					GCF_000092765.1-RS_2024_03_27	1944050	1	Complete Genome	2010-05-05		1944050	1944050	1								The Key Laboratory of Dairy Biotechnology and Bioengineering, Education Ministry of P. R. China, Department of Food Science and Engineering, Inner Mongolia Agricultural University, China	PRJNA32515	SAMN02603934	1623	1546
GCF_000146775.1	ASM14677v1	Bifidobacterium dentium ATCC 27679	871562	OK		ATCC 27679					GCF_000146775.1-RS_2024_03_28	2645781	1	Scaffold	2010-09-03	AEEQ01	443175	2431709	10							454	Baylor College of Medicine	PRJNA51373	SAMN00210789	2244	2172
GCF_000149165.1	ASM14916v1	Bifidobacterium dentium JCVIHMP022	553191	OK		JCVIHMP022					GCF_000149165.1-RS_2024_07_06	2636584		Scaffold	2010-10-08	AEHJ01	131614	167660	35							Illumina; 454	J. Craig Venter Institute	PRJNA31395	SAMN00115044	2282	2133
GCF_000154085.1	ASM15408v1	Bifidobacterium adolescentis L2-32	411481	OK		L2-32					GCF_000154085.1-RS_2024_08_22	2389110		Scaffold	2007-05-25	AAXD02	604548	604548	40								Washington University Genome Sequencing Center	PRJNA18197	SAMN00627056	2005	1894
GCF_000155395.1	ASM15539v1	Bifidobacterium bifidum NCIMB 41171	398513	OK		NCIMB 41171					NCBI Prokaryotic Genome Annotation Pipeline (PGAP)	2202695		Scaffold	2008-08-28	ABQP01	106324	1497472	9							454	Broad Institute	PRJNA30055	SAMN02463676	1878	1753
GCF_000155415.1	ASM15541v1	Bifidobacterium longum subsp. infantis CCUG 52486	537937	OK		CCUG 52486					NCBI Prokaryotic Genome Annotation Pipeline (PGAP)	2480850		Scaffold	2008-08-28	ABQQ01	171444	476126	22								Broad Institute	PRJNA30065	SAMN02463677	2165	2032
GCF_000156635.1	ASM15663v1	Bifidobacterium angulatum DSM 20098 = JCM 7096	518635	OK		DSM 20098					GCF_000156635.1-RS_2024_05_15	2008208		Scaffold	2009-04-09	ABYS02	263572	1728959	6								Washington University Genome Sequencing Center	PRJNA29261	SAMN00008777	1634	1540
GCF_000158015.1	ASM15801v1	Bifidobacterium breve DSM 20213 = JCM 1192	518634	OK		DSM 20213					GCF_000158015.1-RS_2024_08_08	2331386		Scaffold	2009-11-19	ACCG02	527440	1384428	103								Washington University Genome Sequencing Center	PRJNA29259	SAMN00008778	2041	1903
GCF_000164965.1	ASM16496v1	Bifidobacterium bifidum S17	883062	OK		S17					GCF_000164965.1-RS_2024_03_27	2186882	1	Complete Genome	2010-10-19		2186882	2186882	1								Institute of Microbiology and Biotechnology, University of Ulm	PRJNA51963	SAMN02603395	1842	1707
GCF_000166315.1	ASM16631v1	Bifidobacterium longum subsp. longum BBMN68	890402	OK		BBMN68					GCF_000166315.1-RS_2024_03_27	2265943	1	Complete Genome	2010-11-10		2265943	2265943	1								Key Lab of Functional Dairy Science of Chinese Ministry of Education, College of Food Science and Nutritional Engineering, China Agricultural University	PRJNA53143	SAMN02603469	1894	1779
GCF_000166895.2	ASM16689v2	Bifidobacterium longum DJO10A	205913	OK		DJO10A					NCBI Prokaryotic Genome Annotation Pipeline (PGAP)	2375285		Scaffold	2015-06-25	AABM02	30837	115697	120								DOE Joint Genome Institute	PRJNA321	SAMN02441414	2116	1875
GCF_000172135.1	ASM17213v1	Bifidobacterium dentium ATCC 27678	473819	OK		ATCC 27678					GCF_000172135.1-RS_2024_03_29	2642081		Contig	2008-03-13	ABIX02	2635766										Washington University Genome Sequencing Center	PRJNA20555	SAMN00000021	2191	2107
GCF_000172535.1	Blac_1.0	Bifidobacterium animalis subsp. lactis HN019	486409	OK		HN019					NCBI Prokaryotic Genome Annotation Pipeline (PGAP)	1915892		Contig	2008-04-15	ABOT01	182000										Fonterra Research Centre	PRJNA28807	SAMN02469791	1609	1535
GCF_000173375.1	ASM17337v1	Bifidobacterium gallicum DSM 20093 = LMG 11596	561180	OK		DSM 20093					GCF_000173375.1-RS_2024_04_26	2019802		Contig	2009-10-08	ABXB03	497363										Washington University Genome Sequencing Center	PRJNA30751	SAMN02299421	1579	1478
GCF_000173435.1	ASM17343v1	Bifidobacterium pseudocatenulatum DSM 20438 = JCM 1200 = LMG 10505	547043	OK		DSM 20438					GCF_000173435.1-RS_2024_05_15	2304808		Contig	2009-02-03	ABXX02	570758										Washington University Genome Sequencing Center	PRJNA30373	SAMN00008796	1931	1775
GCF_000173455.1	ASM17345v1	Bifidobacterium catenulatum DSM 16992 = JCM 1194 = LMG 11043	566552	OK		DSM 16992					GCF_000173455.1-RS_2024_05_15	2058429		Contig	2008-10-23	ABXY01	204894										Washington University Genome Sequencing Center	PRJNA30749	SAMN00008795	1768	1662
GCF_000185665.1	ASM18566v1	Bifidobacterium longum	216816	OK		12_1_47BFAA					NCBI Prokaryotic Genome Annotation Pipeline (PGAP)	2405990		Scaffold	2011-01-14	ADCN01	60093	128617	61							454	Broad Institute	PRJNA41959	SAMN02463822	2153	2004
GCF_000196555.1	ASM19655v1	Bifidobacterium longum subsp. longum JCM 1217	565042	OK		JCM 1217					NCBI Prokaryotic Genome Annotation Pipeline (PGAP)	2385164	1	Complete Genome	2011-01-28		2385164	2385164	1								University of Tokyo, Graduate School of Frontier Sciences	PRJDA32047	SAMD00060951	2033	1898
GCF_000196575.1	ASM19657v1	Bifidobacterium longum subsp. infantis 157F	565040	OK		157F					NCBI Prokaryotic Genome Annotation Pipeline (PGAP)	2408831	3	Complete Genome	2011-01-28		2400312	2400312	3								University of Tokyo, Graduate School of Frontier Sciences	PRJDA32051	SAMD00060953	2074	1939
GCF_000210755.1	ASM21075v1	Bifidobacterium longum subsp. longum F8	722911	OK		F8					NCBI Prokaryotic Genome Annotation Pipeline (PGAP)	2384987	1	Chromosome	2010-03-25		230054	2384987	1								metaHIT	PRJNA45963	SAMEA3138379	2023	1898
GCF_000213865.1	ASM21386v1	Bifidobacterium breve ACS-071-V-Sch8b	866777	OK		ACS-071-V-Sch8b					NCBI Prokaryotic Genome Annotation Pipeline (PGAP)	2327492	1	Complete Genome	2011-05-17		2327492	2327492	1							454	J. Craig Venter Institute	PRJNA51077	SAMN00100758	1998	1858
GCF_000219455.1	ASM21945v1	Bifidobacterium longum subsp. longum KACC 91563	1035817	OK		KACC 91563					GCF_000219455.1-RS_2024_03_27	2395764	3	Complete Genome	2011-06-28		2385301	2385301	3								National Livestock Research Institute, RDA	PRJNA66401	SAMN02603656	2015	1878
GCF_000220135.1	ASM22013v1	Bifidobacterium breve UCC2003	326426	OK		UCC2003					NCBI Prokaryotic Genome Annotation Pipeline (PGAP)	2422684	1	Complete Genome	2011-07-06		2422684	2422684	1								University College Cork	PRJNA13487	SAMN02604112	2082	1943
GCF_000220885.1	ASM22088v1	Bifidobacterium animalis subsp. lactis CNCM I-2494	1042403	OK		CNCM I-2494					GCF_000220885.1-RS_2024_03_20	1943113	1	Complete Genome	2011-07-18		1943113	1943113	1								Washington University School of Medicine Center for Genome Sciences and Systems Biology	PRJNA67865	SAMN02604350	1622	1542
GCF_000224965.2	ASM22496v2	Bifidobacterium animalis subsp. lactis BLC1	1075106	OK		BLC1					NCBI Prokaryotic Genome Annotation Pipeline (PGAP)	1938583	1	Complete Genome	2013-02-05		1938583	1938583	1								University of Parma Sacco srl	PRJNA71815	SAMN02604239	1620	1541
GCF_000226175.1	ASM22617v2	Bifidobacterium breve DPC 6330	1074482	OK		DPC 6330					GCF_000226175.1-RS_2024_03_20	2386233		Contig	2011-09-19	AFXX01	120640									454 GS FLX Titanium	Teagasc Food Research Centre, Moorepark, Fermoy, Co. Cork, Rep. Ireland	PRJNA71589	SAMN02471030	2133	1984
GCF_000240765.1	BifAniBS01_1.0	Bifidobacterium animalis subsp. lactis BS 01	911598	OK		BS 01					NCBI Prokaryotic Genome Annotation Pipeline (PGAP)	1932595		Scaffold	2012-01-04	AHGW01	514882	1929725	2							454 GS FLX Titanium	Probiotical Spa	PRJNA59607	SAMN00764905	1617	1538
GCF_000247755.1	ASM24775v2	Bifidobacterium breve CECT 7263	1036735	OK		CECT 7263					GCF_000247755.1-RS_2024_03_27	2314396		Contig	2012-02-16	AFVV01	102506									454 GS FLX Titanium	Universidad Complutense de Madrid	PRJNA67403	SAMN02471362	1992	1854
GCF_000260715.1	ASM26071v1	Bifidobacterium animalis subsp. animalis ATCC 25527	703613	OK		ATCC 25527					GCF_000260715.1-RS_2024_03_20	1932693	1	Complete Genome	2012-04-30		1932693	1932693	1								Penn State University, Department of Food Science	PRJNA41423	SAMN02603717	1596	1504
GCF_000261205.1	Blongum22Bv1.0	Bifidobacterium longum subsp. longum 2-2B	1161745	OK		2-2B					NCBI Prokaryotic Genome Annotation Pipeline (PGAP)	2625697		Contig	2012-05-04	AJTJ01	39901									454	JCVI	PRJNA89651	SAMN00829155	2405	2141
GCF_000261225.1	Blongum35Bv1.0	Bifidobacterium longum subsp. longum 35B	1161904	OK		35B					NCBI Prokaryotic Genome Annotation Pipeline (PGAP)	2514431		Contig	2012-05-04	AJTI01	57033									454	JCVI	PRJNA89649	SAMN00829158	2241	1991
GCF_000261245.1	Blongum16Bv1.0	Bifidobacterium longum subsp. longum 1-6B	1161744	OK		1-6B					NCBI Prokaryotic Genome Annotation Pipeline (PGAP)	2686768		Contig	2012-05-04	AJTF01	58499									454	JCVI	PRJNA89647	SAMN00829154	2453	2267
GCF_000261265.1	Blongum44Bv1.0	Bifidobacterium longum subsp. longum 44B	1161743	OK		44B					NCBI Prokaryotic Genome Annotation Pipeline (PGAP)	2559217		Contig	2012-05-04	AJTM01	90207									454	JCVI	PRJNA89645	SAMN00829148	2298	2138
GCF_000265095.1	ASM26509v1	Bifidobacterium bifidum BGN4	484020	OK		BGN4					GCF_000265095.1-RS_2024_03_27	2223664	1	Complete Genome	2012-06-05		2223664	2223664	1								Korea Research Institute of Bioscience and Biotechnology (KRIBB)	PRJNA21077	SAMN02603486	1854	1729
GCF_000269965.1	ASM26996v1	Bifidobacterium longum subsp. infantis ATCC 15697 = JCM 1222 = DSM 20088	391904	OK		JCM 1222					GCF_000269965.1-RS_2024_07_01	2828958	1	Complete Genome	2011-01-28		2828958	2828958	1								University of Tokyo, Graduate School of Frontier Sciences	PRJDA32049	SAMD00060952	2665	2459
GCF_000273525.1	PB_Bifi_bifi_NCIMB_41171_V1	Bifidobacterium bifidum NCIMB 41171	398513	OK		NCIMB 41171					GCF_000273525.1-RS_2024_03_27	2216395		Contig	2012-06-15	AKCA01	2216395									Illumina/PacBio	Broad Institute	PRJNA30055	SAMN02463676	1886	1764
GCF_000277325.1	ASM27732v1	Bifidobacterium animalis subsp. lactis B420	1168290	OK		B420					NCBI Prokaryotic Genome Annotation Pipeline (PGAP)	1938595	1	Complete Genome	2012-05-07		1938595	1938595	1							454	DuPont	PRJNA156973	SAMN02603214	1619	1539
GCF_000277345.1	ASM27734v1	Bifidobacterium animalis subsp. lactis Bi-07	742729	OK		Bi-07					NCBI Prokaryotic Genome Annotation Pipeline (PGAP)	1938822	1	Complete Genome	2012-05-07		1938822	1938822	1							454	DuPont	PRJNA156975	SAMN02603215	1620	1542
GCF_000299595.1	ASM29959v1	Bifidobacterium bifidum LMG 13195	1207542	OK		LMG 13195					GCF_000299595.1-RS_2024_03_20	2283145		Contig	2012-09-27	AMPL01	45807									Illumina HiSeq	IPLA-CSIC	PRJNA170146	SAMN02470080	2004	1821
GCF_000300215.1	ASM30021v1	Bifidobacterium bifidum IPLA 20015	1207543	OK		IPLA 20015					NCBI Prokaryotic Genome Annotation Pipeline (PGAP)	2138334		Contig	2012-09-28	AMPM01	6563									Illumina HiSeq	IPLA-CSIC	PRJNA170147	SAMN02470078	2183	1833
GCF_000304215.1	ASM30421v1	Bifidobacterium asteroides PRL2011	1147128	OK		PRL2011					GCF_000304215.1-RS_2024_03_28	2167304	1	Complete Genome	2012-10-09		2167304	2167304	1								University College Cork	PRJNA83029	SAMN02604114	1732	1653
GCF_000347695.1	ASM34769v1	Bifidobacterium thermophilum RBL67	1254439	Inconclusive		RBL67					NCBI Prokaryotic Genome Annotation Pipeline (PGAP)	2291643	1	Complete Genome	2013-03-20		2291643	2291643	1							Sanger dideoxy sequencing; 454; Illumina Genome Analyzer II	ETH Zurich	PRJNA179141	SAMN02603226	1742	1641
GCF_000410595.1	ASM41059v1	Bifidobacterium longum subsp. longum CMCC P0001	1266716	OK		CMCC P0001					NCBI Prokaryotic Genome Annotation Pipeline (PGAP)	2424349		Scaffold	2013-06-11	APVE01	34158	77347	72							Illumina Hiseq 2000	Shanghai Sine Pharmaceutical Co., Ltd.	PRJNA182967	SAMN02470970	2093	1941
GCF_000411435.1	Bifi_brev_HPH0326_V1	Bifidobacterium breve HPH0326	1203540	OK		HPH0326					NCBI Prokaryotic Genome Annotation Pipeline (PGAP)	2504312		Scaffold	2013-06-14	ATCB01	691863	691863	4							Illumina	Broad Institute	PRJNA169434	SAMN02596976	2196	2052
GCF_000414215.2	ASM41421v2	Bifidobacterium animalis subsp. lactis Bl12	1281781	OK		Bl12					GCF_000414215.2-RS_2024_05_24	1944036	1	Complete Genome	2024-05-21		1944036	1944036	1							Oxford Nanopore MinION; Illumina MiSeq	University of Parma	PRJNA186412	SAMN02604238	1622	1544
GCF_000420565.1	ASM42056v1	Bifidobacterium magnum DSM 20222	1121108	OK		DSM 20222					GCF_000420565.1-RS_2024_04_26	1825255		Contig	2013-07-09	ATVE01	287084									Illumina HiSeq 2000	DOE Joint Genome Institute	PRJNA185561	SAMN02441586	1590	1501
GCF_000421365.1	ASM42136v1	Bifidobacterium pseudolongum AGR2145	1280701	OK		AGR2145					GCF_000421365.1-RS_2024_03_30	1992204		Contig	2013-07-09	ATWW01	130634									Illumina HiSeq 2000	DOE Joint Genome Institute	PRJNA185720	SAMN02440890	1699	1609
GCF_000421385.1	ASM42138v1	Bifidobacterium longum AGR2137	1280702	OK		AGR2137					NCBI Prokaryotic Genome Annotation Pipeline (PGAP)	2270377		Contig	2013-07-09	ATWX01	79605									Illumina HiSeq 2000	DOE Joint Genome Institute	PRJNA185722	SAMN02441228	1983	1824
GCF_000421685.1	ASM42168v1	Bifidobacterium minimum DSM 20102	1121109	OK		DSM 20102					GCF_000421685.1-RS_2024_04_26	1867315		Contig	2013-07-09	ATXM01	154030									Illumina HiSeq 2000	DOE Joint Genome Institute	PRJNA188848	SAMN02440587	1566	1460
GCF_000424225.1	ASM42422v1	Bifidobacterium sp. AGR2158	1280675	OK		AGR2158					NCBI Prokaryotic Genome Annotation Pipeline (PGAP)	2190080		Scaffold	2013-07-11	AUJM01	384143	384143	19							Illumina HiSeq 2000	DOE Joint Genome Institute	PRJNA185699	SAMN02441493	1803	1724
GCF_000426405.1	ASM42640v1	Bifidobacterium subtile DSM 20096	1121110	OK		DSM 20096					GCF_000426405.1-RS_2024_05_15	2765266		Contig	2013-07-10	AUFH01	237138									Illumina HiSeq 2000	DOE Joint Genome Institute	PRJNA195781	SAMN02440843	2315	2194
GCF_000426425.1	ASM42642v1	Bifidobacterium thermacidophilum subsp. thermacidophilum DSM 15837	1121111	OK		DSM 15837					GCF_000426425.1-RS_2024_04_26	2223595		Contig	2013-07-10	AUFI01	344545									Illumina HiSeq 2000	DOE Joint Genome Institute	PRJNA195782	SAMN02441522	1754	1661
GCF_000429745.1	ASM42974v1	Bifidobacterium tsurumiense DSM 17777	1121112	OK		DSM 17777					GCF_000429745.1-RS_2024_05_15	2166541		Scaffold	2013-07-15	AUCL01	128560	131470	26							Illumina HiSeq 2000	DOE Joint Genome Institute	PRJNA185562	SAMN02440869	1735	1649
GCF_000431755.1	MGS69	Bifidobacterium longum CAG:69	1263059	OK							NCBI Prokaryotic Genome Annotation Pipeline (PGAP)	2035113		Scaffold	2013-07-17	CAZE01	17241	39776	117								DTU	PRJEB979	SAMEA3138475	1838	1682
GCF_000435235.1	MGS119	Bifidobacterium adolescentis CAG:119	1263057	OK							NCBI Prokaryotic Genome Annotation Pipeline (PGAP)	1924354		Scaffold	2013-07-17	CAXT01	24106	37709	124								DTU	PRJEB698	SAMEA3138648	1709	1562
GCF_000435915.1	MGS234	Bifidobacterium bifidum CAG:234	1263058	OK							NCBI Prokaryotic Genome Annotation Pipeline (PGAP)	2124139		Scaffold	2013-07-17	CBDF01	24645	40845	107								DTU	PRJEB773	SAMEA3138682	1884	1721
GCF_000436815.1	MGS263	Bifidobacterium pseudocatenulatum CAG:263	1263060	OK							NCBI Prokaryotic Genome Annotation Pipeline (PGAP)	2009589		Scaffold	2013-07-17	CBEV01	23317	37030	123								DTU	PRJEB795	SAMEA3138725	1768	1647
GCF_000466525.1	ASM46652v1	Bifidobacterium bifidum ATCC 29521 = JCM 1255 = DSM 20456	500634	OK		ATCC 29521					GCF_000466525.1-RS_2024_05_15	2201251		Scaffold	2013-09-12	AWSW01	67420	210245	27							Illumina	Washington University Genome Sequencing Center	PRJNA28655	SAMN02436821	1891	1743
GCF_000466545.1	ASM46654v1	Bifidobacterium breve JCP7499	1261072	OK		JCP7499					NCBI Prokaryotic Genome Annotation Pipeline (PGAP)	2369717		Scaffold	2013-09-12	AWSX01	45438	78699	68							Illumina	Washington University	PRJNA181327	SAMN02436887	2121	1968
GCF_000471945.1	ASM47194v1	Bifidobacterium animalis subsp. lactis ATCC 27673	1167629	OK		ATCC 27673					NCBI Prokaryotic Genome Annotation Pipeline (PGAP)	1963012	1	Complete Genome	2013-09-27		1963012	1963012	1							454 GS FLX	Penn State	PRJNA133057	SAMN02603715	1647	1520
GCF_000478525.1	blongD2957	Bifidobacterium longum D2957	1298922	OK		D2957					NCBI Prokaryotic Genome Annotation Pipeline (PGAP)	2330229		Contig	2013-06-17	AQGL01	423575									454	Utah State University	PRJNA191039	SAMN02472064	1995	1831
GCF_000484675.1	ASM48467v1	Bifidobacterium choerinum DSM 20434	1121107	OK		DSM 20434					GCF_000484675.1-RS_2024_05_15	2037324		Contig	2013-10-25	AXVO01	147933									Illumina HiSeq 2000	DOE Joint Genome Institute	PRJNA195779	SAMN02441446	1680	1594
GCF_000497735.1	BLONGv1.0	Bifidobacterium longum E18	1322347	OK		E18					NCBI Prokaryotic Genome Annotation Pipeline (PGAP)	2372966	1	Chromosome	2013-11-26	AUYD01	1251618	2372966	1							454; ABI3730	Ulm University	PRJNA197134	SAMN02471972	2088	1933
GCF_000499185.1	Bifidobacterium strain A11	Bifidobacterium sp. A11	1394176	OK		A11					GCF_000499185.1-RS_2024_07_21	2179294		Contig	2013-11-25	AWUO01	223528									454	University of Arizona	PRJNA217457	SAMN02338864	1805	1732
GCF_000499285.1	bifidobacterium strain7101	Bifidobacterium sp. 7101	1394175	OK		7101					NCBI Prokaryotic Genome Annotation Pipeline (PGAP)	2117084		Contig	2013-11-25	AWUN01	524826									454	University of Arizona	PRJNA217456	SAMN02338863	1691	1621
GCF_000513015.1	BspMSTE12v1.0	Bifidobacterium sp. MSTE12	1161409	OK		MSTE12					NCBI Prokaryotic Genome Annotation Pipeline (PGAP)	2595274		Contig	2014-01-03	AZYA01	179514									Illumina	JCVI	PRJNA165897	SAMN02597441	2202	2114
GCF_000522505.1	DSM27321	Bifidobacterium moukalabense DSM 27321	1435051	OK		DSM 27321					NCBI Prokaryotic Genome Annotation Pipeline (PGAP)	2515335		Contig	2014-01-23	AZMV01	520696									IonTorrent	University of Parma	PRJNA231049	SAMN02641635	2176	2056
GCF_000568875.1	Mira de-novo assembly	Bifidobacterium breve 31L	1385944	OK		31L					NCBI Prokaryotic Genome Annotation Pipeline (PGAP)	2265654		Contig	2014-02-13	AWUF01	632239									Ion Torrent	University of Parma	PRJNA214962	SAMN02951889	1979	1787
GCF_000568895.1	Mira de-novo assembly	Bifidobacterium breve 2L	1385943	OK		2L					GCF_000568895.1-RS_2024_04_05	2240722		Contig	2014-02-13	AWUG01	1121499									Ion Torrent	University of Parma	PRJNA214961	SAMN02951890	1951	1791
GCF_000568955.2	ASM56895v2	Bifidobacterium breve 12L	1385938	OK		12L					GCF_000568955.2-RS_2024_09_27	2247738	1	Complete Genome	2023-12-06		2247738	2247738	1							Oxford Nanopore MinION; Illumina MiSeq	University of Parma	PRJNA214949	SAMN03081478	1942	1804
GCF_000568975.1	ASM56897v1	Bifidobacterium breve JCM 7017	1385939	OK		JCM 7017					NCBI Prokaryotic Genome Annotation Pipeline (PGAP)	2288919	1	Complete Genome	2014-02-14		2288919	2288919	1							Roche 454 titanium; Illumina Hiseq/2000	University College Cork	PRJNA214950	SAMN03081479	1964	1841
GCF_000569015.1	ASM56901v1	Bifidobacterium breve JCM 7019	1385940	OK		JCM 7019					NCBI Prokaryotic Genome Annotation Pipeline (PGAP)	2359009	1	Complete Genome	2014-02-14		2359009	2359009	1							Roche 454 titanium; Illumina Hiseq/2000	University College Cork	PRJNA214951	SAMN03081480	2091	1947
GCF_000569035.1	ASM56903v1	Bifidobacterium breve NCFB 2258	1385941	OK		NCFB 2258					NCBI Prokaryotic Genome Annotation Pipeline (PGAP)	2315904	1	Complete Genome	2014-02-14		2315904	2315904	1							Roche 454 titanium; Illumina Hiseq/2000	University College Cork	PRJNA214954	SAMN03081481	1994	1862
GCF_000569055.1	ASM56905v1	Bifidobacterium breve 689b	1385942	OK		689b					NCBI Prokaryotic Genome Annotation Pipeline (PGAP)	2331707	1	Complete Genome	2014-02-14		2331707	2331707	1							Roche 454 titanium	University of Parma	PRJNA214955	SAMN03081482	2013	1888
GCF_000569075.1	ASM56907v1	Bifidobacterium breve S27	936351	OK		S27					NCBI Prokaryotic Genome Annotation Pipeline (PGAP)	2294458	1	Complete Genome	2014-02-14		2294458	2294458	1							Roche 454 titanium	University of Ulm	PRJNA214956	SAMN03081483	1966	1817
GCF_000612705.1	CECT8145	Bifidobacterium animalis subsp. lactis CECT 8145	1415606	OK		CECT 8145					NCBI Prokaryotic Genome Annotation Pipeline (PGAP)	1959887		Scaffold	2014-02-26	CBWX01	122276	1923368	77								BIOPOLIS	PRJEB4870	SAMEA3138972	1621	1538
GCF_000687575.1	ASM68757v1	Bifidobacterium thermophilum DSM 20212	1410648	Inconclusive		DSM 20212					NCBI Prokaryotic Genome Annotation Pipeline (PGAP)	2252351		Contig	2014-04-08	JHWM01	118934									Illumina HiSeq 2000	DOE Joint Genome Institute	PRJNA223494	SAMN02743878	1758	1639
GCF_000687595.1	ASM68759v1	Bifidobacterium pseudolongum subsp. globosum DSM 20092	1410605	OK		DSM 20092					GCF_000687595.1-RS_2024_03_30	1913048		Contig	2014-04-08	JHWN01	158702									Illumina HiSeq 2000	DOE Joint Genome Institute	PRJNA223493	SAMN02743881	1650	1563
GCF_000687615.1	ASM68761v1	Bifidobacterium boum DSM 20432	1410645	OK		DSM 20432					GCF_000687615.1-RS_2024_05_15	2161188		Scaffold	2014-04-08	JHWO01	216035	216035	26							Illumina HiSeq 2000	DOE Joint Genome Institute	PRJNA223490	SAMN02743876	1745	1672
GCF_000687635.1	ASM68763v1	Bifidobacterium ruminantium DSM 6489	1410647	OK		DSM 6489					GCF_000687635.1-RS_2024_04_29	2218565		Contig	2014-04-08	JHWQ01	166731									Illumina HiSeq 2000	DOE Joint Genome Institute	PRJNA223488	SAMN02743880	1905	1804
GCF_000695895.1	ASM69589v1	Bifidobacterium animalis	28025	OK		RH					NCBI Prokaryotic Genome Annotation Pipeline (PGAP)	1931057	1	Complete Genome	2014-05-27		1931057	1931057	1							Illumina	China Agricultural University	PRJNA245929	SAMN02797738	1619	1544
GCF_000702865.1	ASM70286v1	Bifidobacterium adolescentis DSM 20087	1410644	OK		DSM 20087					GCF_000702865.1-RS_2024_03_30	2051152		Contig	2014-06-11	JNKM01	730861									Illumina HiSeq 2000	DOE Joint Genome Institute	PRJNA223463	SAMN02841222	1706	1613
GCF_000706765.1	ASM70676v1	Bifidobacterium [indicum] DSM 20214 = LMG 11587	1341694	OK		LMG 11587					GCF_000706765.1-RS_2024_07_21	1734546	1	Complete Genome	2014-06-13		1734546	1734546	1							IonTorrent	University of Parma	PRJNA206546	SAMN05771123	1416	1338
GCF_000708005.1	B.p.IPLA36007	Bifidobacterium pseudocatenulatum IPLA36007	1454376	OK		IPLA36007					GCF_000708005.1-RS_2024_04_06	2328179		Contig	2014-06-13	JEOD01	362431									Illumina	Insituto de Productos Lacteos de Asturias (IPLA-CSIC)	PRJNA236475	SAMN02649570	1950	1857
GCF_000730025.1	ASM73002v1	Bifidobacterium longum subsp. longum EK5	1457185	OK		EK5					GCF_000730025.1-RS_2024_08_05	2231287		Scaffold	2014-07-16	JNWC01	254810	254810	28							Illumina HiSeq	Pirogov Russian National Research Medical University	PRJNA236799	SAMN02862996	1887	1776
GCF_000730035.1	ASM73003v1	Bifidobacterium longum subsp. longum 17-1B	1350473	OK		17-1B					NCBI Prokaryotic Genome Annotation Pipeline (PGAP)	2467200		Scaffold	2014-07-16	JNVZ01	247559	415603	20							Illumina HiSeq	Pirogov Russian National Research Medical University	PRJNA209583	SAMN02862993	2095	1982
GCF_000730045.1	ASM73004v1	Bifidobacterium longum subsp. longum 72B	1457184	OK		72B					NCBI Prokaryotic Genome Annotation Pipeline (PGAP)	2374452		Scaffold	2014-07-16	JNWA01	186419	289932	30							Illumina HiSeq	Pirogov Russian National Research Medical University	PRJNA236797	SAMN02862994	2078	1964
GCF_000730055.1	ASM73005v1	Bifidobacterium longum subsp. longum 7-1B	1350472	OK		7-1B					NCBI Prokaryotic Genome Annotation Pipeline (PGAP)	2407087		Scaffold	2014-07-16	JNVY01	435415	435415	34							Illumina HiSeq	Pirogov Russian National Research Medical University	PRJNA209581	SAMN02862992	2035	1906
GCF_000730105.1	ASM73010v1	Bifidobacterium longum subsp. longum 1-5B	1350471	OK		1-5B					NCBI Prokaryotic Genome Annotation Pipeline (PGAP)	2367512		Scaffold	2014-07-16	JNVX01	286860	286860	25							Illumina HiSeq	Pirogov Russian National Research Medical University	PRJNA209580	SAMN02862991	2016	1905
GCF_000730125.1	ASM73012v1	Bifidobacterium longum subsp. infantis EK3	1457183	OK		EK3					NCBI Prokaryotic Genome Annotation Pipeline (PGAP)	2564809		Scaffold	2014-07-16	JNWB01	148521	179236	38							Illumina HiSeq	Pirogov Russian National Research Medical University	PRJNA236798	SAMN02862995	2310	2130
GCF_000730135.1	ASM73013v1	Bifidobacterium longum subsp. longum EK13	1457186	OK		EK13					GCF_000730135.1-RS_2024_08_05	2474529		Scaffold	2014-07-16	JNWD01	303761	303761	39							Illumina HiSeq	Pirogov Russian National Research Medical University	PRJNA236800	SAMN02862997	2167	2048
GCF_000730205.1	ASM73020v1	Bifidobacterium longum	216816	OK		BXY01					NCBI Prokaryotic Genome Annotation Pipeline (PGAP)	2480603	1	Complete Genome	2014-07-17		2480603	2480603	1							454; Solexa	Institute of Disease Control and Prevention, Academy of Military Medical Science	PRJNA251950	SAMN02843216	2105	1968
GCF_000737845.1	BBOMBassembly	Bifidobacterium bombi DSM 19703	1341695	OK		DSM 19703					NCBI Prokaryotic Genome Annotation Pipeline (PGAP)	1895239		Contig	2014-08-05	ATLK01	1617820									IonTorrent	University of Parma	PRJNA206551	SAMN02952076	1486	1397
GCF_000737865.1	ASM73786v1	Bifidobacterium coryneforme	1687	OK		LMG18911					GCF_000737865.1-RS_2024_03_27	1755151	1	Complete Genome	2014-08-05		1755151	1755151	1							Ion Torrent	University of Parma	PRJNA239194	SAMN02666223	1428	1358
GCF_000737885.1	ASM73788v1	Bifidobacterium adolescentis	1680	OK		22L					GCF_000737885.1-RS_2024_03_27	2203222	1	Complete Genome	2014-08-05		2203222	2203222	1							Ion Torrent	University of Parma	PRJNA240293	SAMN02673695	1827	1732
GCF_000738005.1	ASM73800v1	Bifidobacterium crudilactis	327277	OK		LMG 23609					GCF_000738005.1-RS_2024_06_16	2362816		Contig	2014-08-06	JHAL01	1716957									454	University of Liege	PRJNA242599	SAMN02699097	1934	1854
GCF_000741065.1	Bifang	Bifidobacterium angulatum	1683	OK		LMG 11039					GCF_000741065.1-RS_2024_03_21	2003806		Contig	2014-08-18	JGYL01	618087									Ion Torrent	University of Parma	PRJNA239835	SAMN02673423	1623	1513
GCF_000741085.1	Bifbif	Bifidobacterium bifidum	1681	OK		LMG 11041					GCF_000741085.1-RS_2024_03_21	2208468		Contig	2014-08-18	JGYO01	1642032									Ion Torrent	University of Parma	PRJNA239838	SAMN02673426	1872	1728
GCF_000741095.1	Bifact	Bifidobacterium actinocoloniiforme DSM 22766	1437605	OK		DSM 22766					GCF_000741095.1-RS_2024_03_27	1823388		Contig	2014-08-18	JGYK01	1428599									Ion Torrent	University of Parma	PRJNA239834	SAMN02673422	1520	1430
GCF_000741125.1	Bifbre	Bifidobacterium breve	1685	OK		LMG 13208					NCBI Prokaryotic Genome Annotation Pipeline (PGAP)	2263780		Contig	2014-08-18	JGYR01	118735									Ion Torrent	University of Parma	PRJNA239841	SAMN02673429	2009	1811
GCF_000741135.1	Bifcho	Bifidobacterium choerinum	35760	OK		LMG 10510					GCF_000741135.1-RS_2024_03_21	2096123		Contig	2014-08-18	JGYU01	177964									Ion Torrent	University of Parma	PRJNA239844	SAMN02673432	1765	1659
GCF_000741165.1	Bifbia	Bifidobacterium biavatii DSM 23969	1437608	OK		DSM 23969					GCF_000741165.1-RS_2024_03_27	3252147		Contig	2014-08-18	JGYN01	100648									Ion Torrent	University of Parma	PRJNA239837	SAMN02673425	2644	2507
GCF_000741175.1	Bifcal	Bifidobacterium callitrichos DSM 23973	1437609	OK		DSM 23973					GCF_000741175.1-RS_2024_03_27	2887313		Contig	2014-08-18	JGYS01	172333									Ion Torrent	University of Parma	PRJNA239842	SAMN02673430	2473	2322
GCF_000741205.1	Bifgalcum	Bifidobacterium gallicum DSM 20093 = LMG 11596	561180	OK		LMG 11596					GCF_000741205.1-RS_2024_03_27	2004594		Contig	2014-08-18	JGYW01	327839									Ion Torrent	University of Parma	PRJNA239846	SAMN02673434	1569	1469
GCF_000741215.1	Bifgalrum	Bifidobacterium pullorum subsp. gallinarum	78344	OK		LMG 11586					GCF_000741215.1-RS_2024_10_21	2160836		Contig	2014-08-18	JGYX01	406700									Ion Torrent	University of Parma	PRJNA239847	SAMN02673435	1841	1703
GCF_000741245.1	Biflon_sub.lon	Bifidobacterium longum subsp. longum	1679	OK		LMG 13197					GCF_000741245.1-RS_2024_10_21	2384703		Contig	2014-08-18	JGYZ01	725431									Ion Torrent	University of Parma	PRJNA239849	SAMN02673437	2032	1856
GCF_000741255.1	Bifmag	Bifidobacterium magnum	1692	OK		LMG 11591					GCF_000741255.1-RS_2024_03_27	1822476		Contig	2014-08-18	JGZB01	269200									Ion Torrent	University of Parma	PRJNA239851	SAMN02673439	1586	1476
GCF_000741285.1	Bifmon	Bifidobacterium mongoliense DSM 21395	1437603	OK		DSM 21395					GCF_000741285.1-RS_2024_03_21	2170490		Contig	2014-08-18	JGZE01	136681									Ion Torrent	University of Parma	PRJNA239854	SAMN02673442	1877	1723
GCF_000741295.1	Bifpse_sub.glo	Bifidobacterium pseudolongum subsp. globosum	1690	OK		LMG 11569					NCBI Prokaryotic Genome Annotation Pipeline (PGAP)	1935255		Contig	2014-08-18	JGZG01	183461									Ion Torrent	University of Parma	PRJNA239856	SAMN02673444	1665	1567
GCF_000741325.1	Bifpse_sub.pse	Bifidobacterium pseudolongum subsp. pseudolongum	31954	OK		LMG 11571					GCF_000741325.1-RS_2024_03_27	1898684		Contig	2014-08-18	JGZH01	1029918									Ion Torrent	University of Parma	PRJNA239857	SAMN02673445	1625	1518
GCF_000741335.1	Bifpul	Bifidobacterium pullorum	78448	OK		LMG 21816					NCBI Prokaryotic Genome Annotation Pipeline (PGAP)	2153559		Contig	2014-08-18	JGZJ01	251133									Ion Torrent	University of Parma	PRJNA239859	SAMN02673447	1840	1623
GCF_000741365.1	Bifrum	Bifidobacterium ruminantium	78346	OK		LMG 21811					GCF_000741365.1-RS_2024_03_21	2249807		Contig	2014-08-18	JGZL01	376949									Ion Torrent	University of Parma	PRJNA239861	SAMN02673449	1929	1813
GCF_000741375.1	Bifsae	Bifidobacterium pullorum subsp. saeculare DSM 6531 = LMG 14934	1437611	OK		LMG 14934					GCF_000741375.1-RS_2024_03_27	2263283		Contig	2014-08-18	JGZM01	413508									Ion Torrent	University of Parma	PRJNA239862	SAMN02673450	1903	1780
GCF_000741405.1	Bifsca	Bifidobacterium scardovii	158787	OK		LMG 21589					GCF_000741405.1-RS_2024_03_21	3141793		Contig	2014-08-18	JGZO01	213324									Ion Torrent	University of Parma	PRJNA239864	SAMN02673452	2605	2476
GCF_000741415.1	Bifste	Bifidobacterium adolescentis JCM 15918	1437612	OK		JCM 15918					NCBI Prokaryotic Genome Annotation Pipeline (PGAP)	2304613		Contig	2014-08-18	JGZQ01	545981									Ion Torrent	University of Parma	PRJNA239866	SAMN02673454	1984	1890
GCF_000741445.1	Bifthe_sub.por	Bifidobacterium porcinum	212365	Inconclusive		LMG 21689					NCBI Prokaryotic Genome Annotation Pipeline (PGAP)	2079368		Contig	2014-08-18	JGZS01	1857301									Ion Torrent	University of Parma	PRJNA239868	SAMN02673456	1616	1502
GCF_000741455.1	Bifthe_sub.the	Bifidobacterium thermacidophilum subsp. thermacidophilum	79262	OK		LMG 21395					GCF_000741455.1-RS_2024_03_27	2233072		Contig	2014-08-18	JGZT01	490877									Ion Torrent	University of Parma	PRJNA239869	SAMN02673457	1764	1646
GCF_000741485.1	Bifani_sub.ani	Bifidobacterium animalis subsp. animalis	302912	OK		LMG 10508					GCF_000741485.1-RS_2024_10_21	1915007		Contig	2014-08-18	JGYM01	362922									Ion Torrent	University of Parma	PRJNA239836	SAMN02673424	1593	1482
GCF_000741495.1	Bifthelum	Bifidobacterium thermophilum	33905	Inconclusive		JCM 1207					NCBI Prokaryotic Genome Annotation Pipeline (PGAP)	2099496		Contig	2014-08-18	JGZV01	301442									Ion Torrent	University of Parma	PRJNA239954	SAMN02673459	1652	1543
GCF_000741525.1	Bifboh	Bifidobacterium bohemicum DSM 22767	1437606	OK		DSM 22767					GCF_000741525.1-RS_2024_03_21	2052470		Contig	2014-08-18	JGYP01	579125									Ion Torrent	University of Parma	PRJNA239839	SAMN02673427	1625	1521
GCF_000741535.1	Bifbou	Bifidobacterium boum	78343	OK		LMG 10736					GCF_000741535.1-RS_2024_08_06	2171356		Contig	2014-08-18	JGYQ01	495453									Ion Torrent	University of Parma	PRJNA239840	SAMN02673428	1753	1671
GCF_000741565.1	Bifcat	Bifidobacterium catenulatum DSM 16992 = JCM 1194 = LMG 11043	566552	OK		LMG 11043					NCBI Prokaryotic Genome Annotation Pipeline (PGAP)	2082756		Contig	2014-08-18	JGYT01	476921									Ion Torrent	University of Parma	PRJNA239843	SAMN02673431	1787	1605
GCF_000741575.1	Bifcun	Bifidobacterium cuniculi	1688	OK		LMG 10738					GCF_000741575.1-RS_2024_03_27	2531592		Contig	2014-08-18	JGYV01	108872									Ion Torrent	University of Parma	PRJNA239845	SAMN02673433	2317	2202
GCF_000741605.1	Bifkas	Bifidobacterium catenulatum subsp. kashiwanohense JCM 15439 = DSM 21854	1150460	OK		DSM 21854					GCF_000741605.1-RS_2024_04_16	2307960		Contig	2014-08-18	JGYY01	374340									Ion Torrent	University of Parma	PRJNA239848	SAMN02673436	2024	1845
GCF_000741615.1	Bifmer	Bifidobacterium merycicum	78345	OK		LMG 11341					GCF_000741615.1-RS_2024_03_27	2280234		Contig	2014-08-18	JGZC01	328208									Ion Torrent	University of Parma	PRJNA239852	SAMN02673440	1907	1786
GCF_000741625.1	Biflon_sub.sui	Bifidobacterium longum subsp. suis	1695	OK		LMG 21814					GCF_000741625.1-RS_2024_10_21	2335832		Contig	2014-08-18	JGZA01	96450									Ion Torrent	University of Parma	PRJNA239850	SAMN02673438	2077	1866
GCF_000741645.1	Bifmin	Bifidobacterium minimum	1693	OK		LMG 11592					GCF_000741645.1-RS_2024_03_27	1892860		Contig	2014-08-18	JGZD01	236969									Ion Torrent	University of Parma	PRJNA239853	SAMN02673441	1601	1443
GCF_000741685.1	Bifpsetum	Bifidobacterium pseudocatenulatum DSM 20438 = JCM 1200 = LMG 10505	547043	OK		LMG 10505					GCF_000741685.1-RS_2024_03_27	2283768		Contig	2014-08-18	JGZF01	488581									Ion Torrent	University of Parma	PRJNA239855	SAMN02673443	1884	1742
GCF_000741695.1	Bifreu	Bifidobacterium reuteri DSM 23975	1437610	OK		DSM 23975					NCBI Prokaryotic Genome Annotation Pipeline (PGAP)	2847572		Contig	2014-08-18	JGZK01	329741									Ion Torrent	University of Parma	PRJNA239860	SAMN02673448	2252	2126
GCF_000741705.1	Bifpsy	Bifidobacterium psychraerophilum	218140	OK		LMG 21775					GCF_000741705.1-RS_2024_03_27	2615078		Contig	2014-08-18	JGZI01	763887									Ion Torrent	University of Parma	PRJNA239858	SAMN02673446	2159	2086
GCF_000741715.1	Bifsag	Bifidobacterium saguini DSM 23967	1437607	OK		DSM 23967					GCF_000741715.1-RS_2024_03_21	2787036		Contig	2014-08-18	JGZN01	285652									Ion Torrent	University of Parma	PRJNA239863	SAMN02673451	2390	2236
GCF_000741765.1	Biftsu	Bifidobacterium tsurumiense	356829	OK		JCM 13495					GCF_000741765.1-RS_2024_03_27	2164426		Contig	2014-08-18	JGZU01	164346									Ion Torrent	University of Parma	PRJNA239871	SAMN02673458	1723	1597
GCF_000741775.1	Bifsub	Bifidobacterium subtile	77635	OK		LMG 11597					NCBI Prokaryotic Genome Annotation Pipeline (PGAP)	2790088		Contig	2014-08-18	JGZR01	294248									Ion Torrent	University of Parma	PRJNA239867	SAMN02673455	2331	2199
GCF_000741785.1	Bifste	Bifidobacterium stellenboschense	762211	OK		DSM 23968					GCF_000741785.1-RS_2024_03_27	2812864		Contig	2014-08-18	JGZP01	134974									Ion Torrent	University of Parma	PRJNA239865	SAMN02673453	2301	2164
GCF_000770925.1	DSM-6489	Bifidobacterium ruminantium DSM 6489	1410647	OK		DSM 6489					GCF_000770925.1-RS_2024_03_28	2230329		Contig	2014-11-04	JDTK01	101666									Illumina HiSeq	Key Laboratory of Dairy BiotecInner Mongolia Agricultural University	PRJNA237576	SAMN02442041	1908	1809
GCF_000770945.1	DSM-6492	Bifidobacterium merycicum DSM 6492	1410646	OK		DSM 6492					GCF_000770945.1-RS_2024_03_29	2278427		Contig	2014-11-04	JDTL01	172115									Illumina HiSeq	Key Laboratory of Dairy BiotecInner Mongolia Agricultural University	PRJNA237576	SAMN02442042	1928	1826
GCF_000770965.1	DSM-6531	Bifidobacterium pullorum subsp. saeculare DSM 6531 = LMG 14934	1437611	OK		DSM 6531					GCF_000770965.1-RS_2024_03_30	2251259		Contig	2014-11-04	JDTM01	202656									Illumina HiSeq	Key Laboratory of Dairy BiotecInner Mongolia Agricultural University	PRJNA237576	SAMN02442043	1895	1797
GCF_000770985.1	DSM-13734	Bifidobacterium scardovii JCM 12489 = DSM 13734	1150461	OK		DSM 13734					GCF_000770985.1-RS_2024_03_29	3146618		Contig	2014-11-04	JDTN01	69140									Illumina HiSeq	Key Laboratory of Dairy BiotecInner Mongolia Agricultural University	PRJNA237576	SAMN02442005	2646	2524
GCF_000771005.1	DSM-15837	Bifidobacterium thermacidophilum subsp. thermacidophilum DSM 15837	1121111	OK		DSM 15837					GCF_000771005.1-RS_2024_03_29	2220989		Contig	2014-11-04	JDTO01	142091									Illumina HiSeq	Key Laboratory of Dairy BiotecInner Mongolia Agricultural University	PRJNA237576	SAMN02442006	1758	1662
GCF_000771025.1	DSM-16992	Bifidobacterium catenulatum DSM 16992 = JCM 1194 = LMG 11043	566552	OK		DSM 16992					GCF_000771025.1-RS_2024_08_01	2106356		Contig	2014-11-04	JDTP01	62358									Illunima Hiseq	Key Laboratory of Dairy BiotecInner Mongolia Agricultural University	PRJNA237576	SAMN02442007	1819	1693
GCF_000771045.1	DSM-17755	Bifidobacterium porcinum DSM 17755	1435463	OK		DSM 17755					GCF_000771045.1-RS_2024_03_28	2062568		Contig	2014-11-04	JDTQ01	152447									Illunima Hiseq	Key Laboratory of Dairy BiotecInner Mongolia Agricultural University	PRJNA237576	SAMN02442008	1604	1520
GCF_000771065.1	DSM-17777	Bifidobacterium tsurumiense DSM 17777	1121112	OK		DSM 17777					GCF_000771065.1-RS_2024_03_28	2157688		Contig	2014-11-04	JDTR01	127745									Illunima Hiseq	Key Laboratory of Dairy BiotecInner Mongolia Agricultural University	PRJNA237576	SAMN02442009	1720	1646
GCF_000771085.1	DSM-19703	Bifidobacterium bombi DSM 19703	1341695	OK		DSM 19703					GCF_000771085.1-RS_2024_03_28	1912794		Contig	2014-11-04	JDTS01	470845									Illunima Hiseq	Key Laboratory of Dairy BiotecInner Mongolia Agricultural University	PRJNA237576	SAMN02442010	1514	1441
GCF_000771105.1	DSM-20088	Bifidobacterium longum subsp. infantis ATCC 15697 = JCM 1222 = DSM 20088	391904	OK		DSM 20088					GCF_000771105.1-RS_2024_07_01	2780321		Contig	2014-11-04	JDTT01	54700									Illunima Hiseq	Key Laboratory of Dairy BiotecInner Mongolia Agricultural University	PRJNA237576	SAMN02442011	2673	2435
GCF_000771125.1	DSM-20089	Bifidobacterium asteroides DSM 20089	1437594	OK		DSM 20089					GCF_000771125.1-RS_2024_03_30	2138592		Contig	2014-11-04	JDTU01	81412									Illunima Hiseq	Key Laboratory of Dairy BiotecInner Mongolia Agricultural University	PRJNA237576	SAMN02442012	1776	1653
GCF_000771145.1	DSM-20092	Bifidobacterium pseudolongum subsp. globosum DSM 20092	1410605	OK		DSM 20092					GCF_000771145.1-RS_2024_03_31	1915040		Contig	2014-11-04	JDTV01	89374									Illunima Hiseq	Key Laboratory of Dairy BiotecInner Mongolia Agricultural University	PRJNA237576	SAMN02442013	1636	1559
GCF_000771165.1	DSM-20093	Bifidobacterium gallicum DSM 20093 = LMG 11596	561180	OK		DSM 20093					GCF_000771165.1-RS_2024_03_29	1989850		Contig	2014-11-04	JDTW01	126443									Illunima Hiseq	Key Laboratory of Dairy BiotecInner Mongolia Agricultural University	PRJNA237576	SAMN02442014	1554	1458
GCF_000771185.1	DSM-20096	Bifidobacterium subtile DSM 20096	1121110	OK		DSM 20096					GCF_000771185.1-RS_2024_03_29	2761997		Contig	2014-11-04	JDTX01	146606									Illunima Hiseq	Key Laboratory of Dairy BiotecInner Mongolia Agricultural University	PRJNA237576	SAMN02442015	2302	2176
GCF_000771205.1	DSM-20098	Bifidobacterium angulatum DSM 20098 = JCM 7096	518635	OK		DSM 20098					GCF_000771205.1-RS_2024_03_29	1993784		Contig	2014-11-04	JDTY01	245044									Illunima Hiseq	Key Laboratory of Dairy BiotecInner Mongolia Agricultural University	PRJNA237576	SAMN02442016	1633	1540
GCF_000771225.1	DSM-20099	Bifidobacterium pseudolongum subsp. pseudolongum DSM 20099	1437595	OK		DSM 20099					GCF_000771225.1-RS_2024_04_03	1901000		Contig	2014-11-04	JDTZ01	487258									Illunima Hiseq	Key Laboratory of Dairy BiotecInner Mongolia Agricultural University	PRJNA237576	SAMN02442017	1631	1557
GCF_000771245.1	DSM-20102	Bifidobacterium minimum DSM 20102	1121109	OK		DSM 20102					GCF_000771245.1-RS_2024_03_28	1863807		Contig	2014-11-04	JDUA01	137121									Illunima Hiseq	Key Laboratory of Dairy BiotecInner Mongolia Agricultural University	PRJNA237576	SAMN02442018	1575	1469
GCF_000771265.1	DSM-20210	Bifidobacterium thermophilum DSM 20210	1437596	Inconclusive		DSM 20210					NCBI Prokaryotic Genome Annotation Pipeline (PGAP)	2224837		Contig	2014-11-04	JDUB01	127926									Illunima Hiseq	Key Laboratory of Dairy BiotecInner Mongolia Agricultural University	PRJNA237576	SAMN02442019	1728	1642
GCF_000771285.1	DSM-20211	Bifidobacterium longum subsp. suis DSM 20211	1437597	OK		DSM 20211					GCF_000771285.1-RS_2024_08_01	2389965		Contig	2014-11-04	JDUC01	150242									Illunima Hiseq	Key Laboratory of Dairy BiotecInner Mongolia Agricultural University	PRJNA237576	SAMN02442020	2148	1970
GCF_000771305.1	DSM-20213	Bifidobacterium breve DSM 20213 = JCM 1192	518634	OK		DSM 20213					GCF_000771305.1-RS_2024_04_01	2257131		Contig	2014-11-04	JDUD01	232685									Illunima Hiseq	Key Laboratory of Dairy BiotecInner Mongolia Agricultural University	PRJNA237576	SAMN02442021	2001	1871
GCF_000771325.1	DSM-20214	Bifidobacterium [indicum] DSM 20214 = LMG 11587	1341694	OK		DSM 20214					GCF_000771325.1-RS_2024_08_06	1723960		Contig	2014-11-04	JDUE01	1013517									Illunima Hiseq	Key Laboratory of Dairy BiotecInner Mongolia Agricultural University	PRJNA237576	SAMN02442022	1420	1352
GCF_000771345.1	DSM-20216	Bifidobacterium coryneforme DSM 20216	1437599	OK		DSM 20216					GCF_000771345.1-RS_2024_03_29	1741003		Contig	2014-11-04	JDUF01	133054									Illunima Hiseq	Key Laboratory of Dairy BiotecInner Mongolia Agricultural University	PRJNA237576	SAMN02442023	1465	1385
GCF_000771365.1	DSM-20222	Bifidobacterium magnum DSM 20222	1121108	OK		DSM 20222					GCF_000771365.1-RS_2024_03_28	1819235		Contig	2014-11-04	JDUG01	88763									Illunima Hiseq	Key Laboratory of Dairy BiotecInner Mongolia Agricultural University	PRJNA237576	SAMN02442024	1590	1510
GCF_000771385.1	DSM-20432	Bifidobacterium boum DSM 20432	1410645	OK		DSM 20432					GCF_000771385.1-RS_2024_03_29	2171437		Contig	2014-11-04	JDUH01	272549									Illunima Hiseq	Key Laboratory of Dairy BiotecInner Mongolia Agricultural University	PRJNA237576	SAMN02442025	1736	1668
GCF_000771405.1	DSM-20433	Bifidobacterium pullorum DSM 20433	1437600	OK		DSM 20433					GCF_000771405.1-RS_2024_03_29	2100948		Contig	2014-11-04	JDUI01	204970									Illunima Hiseq	Key Laboratory of Dairy BiotecInner Mongolia Agricultural University	PRJNA237576	SAMN02442026	1733	1647
GCF_000771425.1	DSM-20434	Bifidobacterium choerinum DSM 20434	1121107	OK		DSM 20434					GCF_000771425.1-RS_2024_08_06	2049941		Contig	2014-11-04	JDUJ01	57325									Illunima Hiseq	Key Laboratory of Dairy BiotecInner Mongolia Agricultural University	PRJNA237576	SAMN02442027	1731	1624
GCF_000771445.1	DSM-20438	Bifidobacterium pseudocatenulatum DSM 20438 = JCM 1200 = LMG 10505	547043	OK		DSM 20438					GCF_000771445.1-RS_2024_08_07	2284490		Contig	2014-11-04	JDUK01	487878									Illunima Hiseq	Key Laboratory of Dairy BiotecInner Mongolia Agricultural University	PRJNA237576	SAMN02442029	1900	1786
GCF_000771465.1	DSM-20435	Bifidobacterium cuniculi DSM 20435	1437601	OK		DSM 20435					GCF_000771465.1-RS_2024_03_28	2512691		Contig	2014-11-04	JDUL01	20998									Illunima Hiseq	Key Laboratory of Dairy BiotecInner Mongolia Agricultural University	PRJNA237576	SAMN02442028	2335	2215
GCF_000771485.1	DSM-20456	Bifidobacterium bifidum ATCC 29521 = JCM 1255 = DSM 20456	500634	OK		DSM 20456					GCF_000771485.1-RS_2024_04_05	2202787		Contig	2014-11-04	JDUM01	166806									Illunima Hiseq	Key Laboratory of Dairy BiotecInner Mongolia Agricultural University	PRJNA237576	SAMN02442030	1890	1752
GCF_000771505.1	DSM-20670	Bifidobacterium pullorum subsp. gallinarum DSM 20670	1437602	OK		DSM 20670					GCF_000771505.1-RS_2024_03_30	2128566		Contig	2014-11-04	JDUN01	144807									Illunima Hiseq	Key Laboratory of Dairy BiotecInner Mongolia Agricultural University	PRJNA237576	SAMN02442031	1842	1723
GCF_000771525.1	DSM-21395	Bifidobacterium mongoliense DSM 21395	1437603	OK		DSM 21395					GCF_000771525.1-RS_2024_03_30	2154054		Contig	2014-11-04	JDUO01	232506									Illumina HiSeq	Key Laboratory of Dairy BiotecInner Mongolia Agricultural University	PRJNA237576	SAMN02442032	1827	1726
GCF_000771545.1	DSM-21854	Bifidobacterium catenulatum subsp. kashiwanohense JCM 15439 = DSM 21854	1150460	OK		DSM 21854					GCF_000771545.1-RS_2024_03_31	2323455		Contig	2014-11-04	JDUP01	189541									Illunima Hiseq	Key Laboratory of Dairy BiotecInner Mongolia Agricultural University	PRJNA237576	SAMN02442033	2048	1933
GCF_000771565.1	DSM-22366	Bifidobacterium psychraerophilum DSM 22366	1435464	OK		DSM 22366					GCF_000771565.1-RS_2024_03_29	2621124		Contig	2014-11-04	JDUQ01	196601									Illunima Hiseq	Key Laboratory of Dairy BiotecInner Mongolia Agricultural University	PRJNA237576	SAMN02442034	2182	2095
GCF_000771585.1	DSM-22766	Bifidobacterium actinocoloniiforme DSM 22766	1437605	OK		DSM 22766					GCF_000771585.1-RS_2024_03_29	1818483		Contig	2014-11-04	JDUR01	110892									Illunima Hiseq	Key Laboratory of Dairy BiotecInner Mongolia Agricultural University	PRJNA237576	SAMN02442035	1544	1452
GCF_000771605.1	DSM-22767	Bifidobacterium bohemicum DSM 22767	1437606	OK		DSM 22767					GCF_000771605.1-RS_2024_03_29	2054900		Contig	2014-11-04	JDUS01	166840									Illunima Hiseq	Key Laboratory of Dairy BiotecInner Mongolia Agricultural University	PRJNA237576	SAMN02442036	1646	1547
GCF_000771625.1	DSM-23967	Bifidobacterium saguini DSM 23967	1437607	OK		DSM 23967					GCF_000771625.1-RS_2024_03_28	2773425		Contig	2014-11-04	JDUT01	265430									Illunima Hiseq	Key Laboratory of Dairy BiotecInner Mongolia Agricultural University	PRJNA237576	SAMN02442037	2347	2249
GCF_000771645.1	DSM-23969	Bifidobacterium biavatii DSM 23969	1437608	OK		DSM 23969					GCF_000771645.1-RS_2024_03_28	3262679		Contig	2014-11-04	JDUU01	120919									Illunima Hiseq	Key Laboratory of Dairy BiotecInner Mongolia Agricultural University	PRJNA237576	SAMN02442038	2603	2503
GCF_000771665.1	DSM-23973	Bifidobacterium callitrichos DSM 23973	1437609	OK		DSM 23973					GCF_000771665.1-RS_2024_08_06	2867214		Contig	2014-11-04	JDUV01	131359									Illunima Hiseq	Key Laboratory of Dairy BiotecInner Mongolia Agricultural University	PRJNA237576	SAMN02442039	2435	2338
GCF_000771685.1	DSM-23975	Bifidobacterium reuteri DSM 23975	1437610	OK		DSM 23975					GCF_000771685.1-RS_2024_03_28	2836004		Contig	2014-11-04	JDUW01	113464									Illunima Hiseq	Key Laboratory of Dairy BiotecInner Mongolia Agricultural University	PRJNA237576	SAMN02442040	2245	2141
GCF_000771705.1	JCM-15918	Bifidobacterium adolescentis JCM 15918	1437612	OK		JCM 15918					GCF_000771705.1-RS_2024_04_03	2291980		Contig	2014-11-04	JDUX01	203392									Illunima Hiseq	Key Laboratory of Dairy BiotecInner Mongolia Agricultural University	PRJNA237576	SAMN02442044	1965	1877
GCF_000771725.1	DSM-20436	Bifidobacterium dentium JCM 1195 = DSM 20436	1150423	OK		DSM 20436					GCF_000771725.1-RS_2024_03_30	2614783		Contig	2014-11-04	JDUY01	176920									Illunima Miseq	Key Laboratory of Dairy BiotecInner Mongolia Agricultural University	PRJNA237576	SAMN02442045	2176	2094
GCF_000772485.1	ASM77248v1	Bifidobacterium longum subsp. longum GT15	1300227	OK		GT15					NCBI Prokaryotic Genome Annotation Pipeline (PGAP)	2337521	1	Complete Genome	2014-11-05		2337521	2337521	1							454	Vavilov Institute of General Genetics	PRJNA191592	SAMN03093230	1977	1833
GCF_000786175.1	ASM78617v1	Bifidobacterium longum subsp. longum	1679	OK		VMKB44					NCBI Prokaryotic Genome Annotation Pipeline (PGAP)	2501933		Scaffold	2014-11-21	JRWN01	177067	181715	34							Illumina HiSeq	Pirogov Russian National Research Medical University	PRJNA263689	SAMN03105207	2217	2088
GCF_000800455.1	ASM80045v1	Bifidobacterium catenulatum PV20-2	1447716	Inconclusive		PV20-2					NCBI Prokaryotic Genome Annotation Pipeline (PGAP)	2370978	1	Complete Genome	2014-12-09		2370978	2370978	1							PacBio	ETH Zurich	PRJNA234365	SAMN03253090	2055	1933
GCF_000800475.2	ASM80047v2	Bifidobacterium pseudolongum PV8-2	1447715	OK		PV8-2					GCF_000800475.2-RS_2024_03_28	2032698	1	Complete Genome	2014-12-09		2032698	2032698	1							PacBio	ETH Zurich	PRJNA234364	SAMN03253091	1743	1648
GCF_000816205.1	ASM81620v1	Bifidobacterium animalis subsp. lactis KLDS2.0603	1316911	OK		KLDS 2.0603					GCF_000816205.1-RS_2024_05_08	1946899	1	Complete Genome	2015-01-07		1946899	1946899	1							454; ABI 3730	Northeast Agricultural University in People's Republic of China	PRJNA225662	SAMN02726251	1625	1541
GCF_000817045.1	ASM81704v1	Bifidobacterium animalis	28025	OK		A6					GCF_000817045.1-RS_2024_04_26	1958651	1	Complete Genome	2015-01-09		1958651	1958651	1							PacBio RS	China Agricultural University	PRJNA271239	SAMN03273367	1634	1552
GCF_000817995.1	ASM81799v1	Bifidobacterium adolescentis	1680	OK		BB23					GCF_000817995.1-RS_2024_07_17	2173720	1	Complete Genome	2015-01-14		2173720	2173720	1							PacBio RS	China Agricultural University	PRJNA271241	SAMN03273368	1835	1732
GCF_000818055.1	ASM81805v1	Bifidobacterium animalis subsp. lactis	302911	OK		BF052					NCBI Prokaryotic Genome Annotation Pipeline (PGAP)	1938624	1	Complete Genome	2015-01-14		1938624	1938624	1							Illumina	Suranaree University of Technology	PRJNA252546	SAMN02941905	1619	1539
GCF_000825005.1	BIC1206122787.V1	Bifidobacterium longum subsp. infantis	1682	OK		BIC1206122787					GCF_000825005.1-RS_2024_10_21	2789037		Contig	2014-12-19	CCWN01	93859										CHUV-UNIL	PRJEB7117	SAMEA2747183	2674	2466
GCF_000825025.1	BIC1307292462.V1	Bifidobacterium longum subsp. infantis	1682	OK		BIC1307292462					GCF_000825025.1-RS_2024_10_21	2879623		Contig	2014-12-19	CCWO01	83230										CHUV-UNIL	PRJEB7117	SAMEA2747184	2710	2499
GCF_000825045.1	BIC1401111250.V1	Bifidobacterium longum subsp. infantis	1682	OK		BIC1401111250					GCF_000825045.1-RS_2024_10_21	2793888		Contig	2014-12-19	CCWP01	93549										CHUV-UNIL	PRJEB7117	SAMEA2747185	2651	2445
GCF_000825065.1	BIC1401212621a.V1	Bifidobacterium longum subsp. infantis	1682	OK		BIC1401212621a					GCF_000825065.1-RS_2024_10_21	2791569		Contig	2014-12-19	CCWS01	101329										CHUV-UNIL	PRJEB7117	SAMEA2747186	2680	2473
GCF_000825085.1	BIC1401212621b.V1	Bifidobacterium longum subsp. infantis	1682	OK		BIC1401212621b					GCF_000825085.1-RS_2024_10_21	2821883		Contig	2014-12-19	CCWQ01	93689										CHUV-UNIL	PRJEB7117	SAMEA2747187	2672	2469
GCF_000825105.1	BIB1401242951.V1	Bifidobacterium longum subsp. infantis	1682	OK		BIB1401242951					GCF_000825105.1-RS_2024_10_21	2787528		Contig	2014-12-19	CCWU01	109297										CHUV-UNIL	PRJEB7117	SAMEA2747188	2637	2441
GCF_000825125.1	BIB1401272845a.V1	Bifidobacterium longum subsp. infantis	1682	OK		BIB1401272845a					GCF_000825125.1-RS_2024_10_21	2791524		Contig	2014-12-19	CCWR01	101948										CHUV-UNIL	PRJEB7117	SAMEA2747189	2643	2439
GCF_000825145.1	BIB1401272845b.V1	Bifidobacterium longum subsp. infantis	1682	OK		BIB1401272845b					GCF_000825145.1-RS_2024_10_21	2786838		Contig	2014-12-19	CCWT01	100267										CHUV-UNIL	PRJEB7117	SAMEA2747190	2649	2441
GCF_000829295.1	ASM82929v1	Bifidobacterium longum	216816	OK		105-A					NCBI Prokaryotic Genome Annotation Pipeline (PGAP)	2290145	1	Complete Genome	2014-11-11		2290145	2290145	1							PacBio RS II, Illumina GAIIx	Tokyo University of Agriculture	PRJDB3123	SAMD00019943	1902	1779
GCF_000829865.1	ASM82986v1	Bifidobacterium adolescentis	1680	OK		IVS-1					NCBI Prokaryotic Genome Annotation Pipeline (PGAP)	2263462		Contig	2015-01-29	JRNZ01	37610									454	University of Nebraska-Lincoln	PRJNA261982	SAMN03076346	1990	1637
GCF_000940535.1	BPSEU7765_v1	Bifidobacterium pseudocatenulatum	28026	OK		CECT 7765					GCF_000940535.1-RS_2024_07_31	2254339		Contig	2015-01-29	CDPW01	1743969										IATA-CSIC	PRJEB6926	SAMEA2743237	1865	1771
GCF_000966445.2	ASM96644v2	Bifidobacterium angulatum	1683	OK		GT102					NCBI Prokaryotic Genome Annotation Pipeline (PGAP)	2064639	1	Complete Genome	2016-02-22		2064639	2064639	1							454	Vavilov Institute of General Genetics	PRJNA278963	SAMN03435124	1676	1582
GCF_000967185.1	ASM96718v1	Bifidobacterium asteroides	1684	Inconclusive		Bin2					NCBI Prokaryotic Genome Annotation Pipeline (PGAP)	2094785		Scaffold	2015-03-31	JWME01	260533	744752	9							454; Illumina MiSeq	Uppsala university	PRJNA257133	SAMN03269133	1671	1604
GCF_000967205.1	ASM96720v1	Bifidobacterium coryneforme	1687	OK		Bma6					NCBI Prokaryotic Genome Annotation Pipeline (PGAP)	1749707		Scaffold	2015-03-31	JXBX01	943562	1590186	6							454; Illumina MiSeq	Uppsala university	PRJNA257132	SAMN03271958	1425	1358
GCF_000967265.1	ASM96726v1	Bifidobacterium mellis	1293823	OK		Bin7N					GCF_000967265.1-RS_2024_03_28	2132390		Scaffold	2015-03-31	JWMF01	1171278	1958815	6							454; Illumina MiSeq	Uppsala university	PRJNA257134	SAMN03269159	1690	1619
GCF_000970835.1	ASM97083v1	Bifidobacterium asteroides	1684	Failed		Hma3					NCBI Prokaryotic Genome Annotation Pipeline (PGAP)	2245218	2	Scaffold	2015-04-13	JXJS01	571605	2197289	7							454; Illumina MiSeq	Uppsala university	PRJNA257136	SAMN03271968	1782	1709
GCF_001005065.1	ASM100506v1	Bifidobacterium scardovii JCM 12489 = DSM 13734	1150461	OK		DSM 13734					NCBI Prokaryotic Genome Annotation Pipeline (PGAP)	3143954		Contig	2015-05-07	LBIB01	176332									Illumina MiSeq	The First Affiliated Hospital, College of Medicine, Zhejiang University	PRJNA279230	SAMN03443793	2615	2495
GCF_001010915.1	ASM101091v1	Bifidobacterium adolescentis	1680	OK		150					NCBI Prokaryotic Genome Annotation Pipeline (PGAP)	2315664		Contig	2015-05-20	LBHQ01	176326									454	Vavilov Institute of General Genetics	PRJNA280952	SAMN03468113	2001	1896
GCF_001020245.1	Bbif04v4	Bifidobacterium bifidum	1681	OK		A8					GCF_001020245.1-RS_2024_04_05	2223105		Contig	2015-06-05	JSDV01	549603									Ion Torrent	University of Parma	PRJNA263318	SAMN03097401	1894	1743
GCF_001020255.1	Bbif02v4	Bifidobacterium bifidum	1681	OK		156B					GCF_001020255.1-RS_2024_04_04	2191816		Contig	2015-06-05	JSDS01	538713									Ion Torrent	University of Parma	PRJNA263318	SAMN03097399	1891	1753
GCF_001020265.1	Bbif05v4	Bifidobacterium bifidum	1681	OK		IPLA 20017					GCF_001020265.1-RS_2024_04_04	2178877		Contig	2015-06-05	JSDX01	180731									Ion Torrent	University of Parma	PRJNA263318	SAMN03097402	1854	1710
GCF_001020275.1	Bbif07v4	Bifidobacterium bifidum	1681	OK		LMG 11582					GCF_001020275.1-RS_2024_04_16	2222504		Contig	2015-06-05	JSDY01	495432									Ion Torrent	University of Parma	PRJNA263318	SAMN03097403	1894	1742
GCF_001020325.1	Bbif10v4	Bifidobacterium bifidum	1681	OK		LMG 13200					GCF_001020325.1-RS_2024_04_04	2176035		Contig	2015-06-05	JSEB01	359011									Ion Torrent	University of Parma	PRJNA263318	SAMN03097405	1849	1707
GCF_001020335.1	Bbif08v4	Bifidobacterium bifidum	1681	OK		LMG 11583					GCF_001020335.1-RS_2024_04_05	2238534		Contig	2015-06-05	JSDZ01	225648									Ion Torrent	University of Parma	PRJNA263318	SAMN03097404	1953	1810
GCF_001020355.1	Bbif01v4	Bifidobacterium bifidum	1681	OK		85B					GCF_001020355.1-RS_2024_04_06	2360966		Contig	2015-06-05	JSDU01	780429									Ion Torrent	University of Parma	PRJNA263318	SAMN03097398	2043	1886
GCF_001020375.1	Bbif03v4	Bifidobacterium bifidum	1681	OK		324B					GCF_001020375.1-RS_2024_03_29	2204341		Contig	2015-06-05	JSDT01	1649854									Ion Torrent	University of Parma	PRJNA263318	SAMN03097400	1884	1749
GCF_001020405.1	Bbif06v4	Bifidobacterium bifidum	1681	OK		IPLA 20015					GCF_001020405.1-RS_2024_04_05	2172992		Contig	2015-06-05	JSDW01	267124									Ion Torrent	University of Parma	PRJNA263318	SAMN03103719	1834	1684
GCF_001020415.1	Bbif09v4	Bifidobacterium bifidum LMG 13195	1207542	OK		LMG 13195					GCF_001020415.1-RS_2024_04_03	2310178		Contig	2015-06-05	JSEA01	134193									Ion Torrent	University of Parma	PRJNA263318	SAMN03103720	2003	1853
GCF_001025135.1	ASM102513v1	Bifidobacterium bifidum ATCC 29521 = JCM 1255 = DSM 20456	500634	OK		JCM 1255					NCBI Prokaryotic Genome Annotation Pipeline (PGAP)	2211039	1	Complete Genome	2015-03-24		2211039	2211039	1							3730xl	Graduate School of Frontier Sciences, University of Tokyo	PRJDB56	SAMD00061040	1873	1732
GCF_001025155.1	ASM102515v1	Bifidobacterium angulatum DSM 20098 = JCM 7096	518635	OK		JCM 7096					NCBI Prokaryotic Genome Annotation Pipeline (PGAP)	2021974	1	Complete Genome	2015-03-24		2021974	2021974	1							3730xl; 454FLX	Graduate School of Frontier Sciences, University of Tokyo	PRJDB55	SAMD00061039	1630	1535
GCF_001025175.1	ASM102517v1	Bifidobacterium breve DSM 20213 = JCM 1192	518634	OK		JCM 1192					NCBI Prokaryotic Genome Annotation Pipeline (PGAP)	2269415	1	Complete Genome	2015-03-24		2269415	2269415	1							3730xl	Graduate School of Frontier Sciences, University of Tokyo	PRJDB57	SAMD00061041	2004	1874
GCF_001025195.1	ASM102519v1	Bifidobacterium catenulatum DSM 16992 = JCM 1194 = LMG 11043	566552	OK		JCM 1194					NCBI Prokaryotic Genome Annotation Pipeline (PGAP)	2079525	1	Complete Genome	2015-03-24		2079525	2079525	1							3730xl	Graduate School of Frontier Sciences, University of Tokyo	PRJDB58	SAMD00061042	1774	1658
GCF_001025215.1	ASM102521v1	Bifidobacterium pseudocatenulatum DSM 20438 = JCM 1200 = LMG 10505	547043	OK		JCM 1200					NCBI Prokaryotic Genome Annotation Pipeline (PGAP)	2313752	1	Complete Genome	2015-03-24		2313752	2313752	1							3730xl; 454FLX	Graduate School of Frontier Sciences, University of Tokyo	PRJDB61	SAMD00061045	1893	1786
GCF_001039715.1	BAN2	Bifidobacterium animalis subsp. animalis IM386	1402194	OK		IM386					GCF_001039715.1-RS_2024_03_27	1925687		Contig	2015-01-15	CBUQ01	420827										ERA7	PRJEB4710	SAMEA3158463	1603	1504
GCF_001042595.1	ASM104259v1	Bifidobacterium dentium JCM 1195 = DSM 20436	1150423	OK		JCM 1195					NCBI Prokaryotic Genome Annotation Pipeline (PGAP)	2635669	1	Complete Genome	2015-02-17		2635669	2635669	1							3730xl	Graduate School of Frontier Sciences, University of Tokyo	PRJDB59	SAMD00061043	2185	2099
GCF_001042615.1	ASM104261v1	Bifidobacterium catenulatum subsp. kashiwanohense JCM 15439 = DSM 21854	1150460	OK		JCM 15439					NCBI Prokaryotic Genome Annotation Pipeline (PGAP)	2337234	1	Complete Genome	2015-02-17		2337234	2337234	1							3730xl; 454FLX	Graduate School of Frontier Sciences, University of Tokyo	PRJDB60	SAMD00061044	2020	1907
GCF_001042635.1	ASM104263v1	Bifidobacterium scardovii JCM 12489 = DSM 13734	1150461	OK		JCM 12489					GCF_001042635.1-RS_2024_10_16	3158347	1	Complete Genome	2015-02-17		3158347	3158347	1							3730xl; 454FLX	Graduate School of Frontier Sciences, University of Tokyo	PRJDB62	SAMD00061046	2603	2484
GCF_001050555.1	ASM105055v1	Bifidobacterium longum subsp. longum CECT 7347	1205679	OK		CECT 7347					NCBI Prokaryotic Genome Annotation Pipeline (PGAP)	2327220		Contig	2013-09-09	CALH01	39694										BIOPOLIS	PRJEB107	SAMEA3146249	2051	1896
GCF_001051015.2	ASM105101v2	Bifidobacterium longum subsp. infantis	1682	OK		CECT 7210					NCBI Prokaryotic Genome Annotation Pipeline (PGAP)	2467698	1	Complete Genome	2015-02-25		2467698	2467698	1								Ordesa	PRJEB7787	SAMEA3158508	2165	2017
GCF_001059475.1	ASM105947v1	Bifidobacterium scardovii	158787	OK		981_BLON					GCF_001059475.1-RS_2024_06_16	3121288		Contig	2015-07-10	JULC01	54715									Illumina HiSeq	University of Washington	PRJNA267549	SAMN03198202	2588	2458
GCF_001189355.1	assBREI4	Bifidobacterium breve	1685	OK		BBRI4					NCBI Prokaryotic Genome Annotation Pipeline (PGAP)	2426720		Contig	2015-07-30	LFII01	260539									Illumina	University of Parma	PRJNA287203	SAMN03777307	2135	2002
GCF_001263395.1	ASM126339v1	Bifidobacterium actinocoloniiforme DSM 22766	1437605	OK		DSM 22766					GCF_001263395.1-RS_2024_06_16	1830060	1	Complete Genome	2015-08-10		1830060	1830060	1							Illumina	Zhejiang Gongshang University	PRJNA286033	SAMN02442035	1516	1438
GCF_001263835.1	ASM126383v1	Bifidobacterium animalis subsp. animalis MCC 1489	1365957	OK		MCC 1489					GCF_001263835.1-RS_2024_04_03	1909917		Scaffold	2015-08-11	AWFO01	256006	262131	14							Illumina MiSeq	Food Science and Technology Institute, Morinaga Milk Industry Co., Ltd	PRJNA215972	SAMN03978810	1590	1508
GCF_001263845.1	ASM126384v1	Bifidobacterium breve MCC 0476	1365962	OK		MCC 0476					GCF_001263845.1-RS_2024_04_03	2233807		Contig	2015-08-11	AVQB01	269578									Illumina MiSeq	Food Science and Technology Institute, Morinaga Milk Industry Co., Ltd	PRJNA215979	SAMN03978797	1935	1794
GCF_001263855.1	ASM126385v1	Bifidobacterium breve MCC 1114	1365964	OK		MCC 1114					GCF_001263855.1-RS_2024_04_05	2487280		Contig	2015-08-11	AVQC01	176662									Illumina MiSeq	Food Science and Technology Institute, Morinaga Milk Industry Co., Ltd	PRJNA215977	SAMN03978798	2212	2056
GCF_001263865.1	ASM126386v1	Bifidobacterium animalis subsp. animalis MCC 0499	1365956	OK		MCC 0499					GCF_001263865.1-RS_2024_04_05	2133776		Scaffold	2015-08-11	AWFN01	267733	267733	11							Illumina MiSeq	Food Science and Technology Institute, Morinaga Milk Industry Co., Ltd	PRJNA215970	SAMN03978809	1853	1754
GCF_001263915.1	ASM126391v1	Bifidobacterium breve MCC 1128	1365965	OK		MCC 1128					GCF_001263915.1-RS_2024_04_05	2480222		Contig	2015-08-11	AVQD01	156854									Illumina MiSeq	Food Science and Technology Institute, Morinaga Milk Industry Co., Ltd	PRJNA215982	SAMN03978799	2231	2087
GCF_001263935.1	ASM126393v1	Bifidobacterium breve MCC 1605	1365969	OK		MCC 1605					GCF_001263935.1-RS_2024_04_03	2324012		Scaffold	2015-08-11	AWFV01	132167	156030	37							Illumina MiSeq	Food Science and Technology Institute, Morinaga Milk Industry Co., Ltd	PRJNA215983	SAMN03978805	2061	1904
GCF_001263945.1	ASM126394v1	Bifidobacterium animalis subsp. animalis MCC 0483	1365955	OK		MCC 0483					GCF_001263945.1-RS_2024_04_05	2176037		Scaffold	2015-08-11	AWFK01	125440	140077	27							Illumina MiSeq	Food Science and Technology Institute, Morinaga Milk Industry Co., Ltd	PRJNA215971	SAMN03978806	1861	1768
GCF_001263975.1	ASM126397v1	Bifidobacterium animalis subsp. lactis ATCC 27536	1365953	OK		ATCC 27536					GCF_001263975.1-RS_2024_03_30	1912453		Scaffold	2015-08-11	AWFL01	182833	200471	18							Illumina MiSeq	Food Science and Technology Institute, Morinaga Milk Industry Co., Ltd	PRJNA215969	SAMN03978807	1608	1537
GCF_001263985.1	ASM126398v1	Bifidobacterium animalis subsp. lactis ATCC 27674	1365954	OK		ATCC 27674					GCF_001263985.1-RS_2024_03_31	1912379		Scaffold	2015-08-11	AWFM01	148957	200547	18							Illumina MiSeq	Food Science and Technology Institute, Morinaga Milk Industry Co., Ltd	PRJNA215968	SAMN03978808	1606	1535
GCF_001264015.1	ASM126401v1	Bifidobacterium animalis subsp. lactis ATCC 27673	1167629	OK		ATCC 27673					GCF_001264015.1-RS_2024_04_04	1937139		Scaffold	2015-08-11	AWFP01	167261	293692	21							Illumina MiSeq	Food Science and Technology Institute, Morinaga Milk Industry Co., Ltd	PRJNA215974	SAMN03978811	1628	1544
GCF_001264035.1	ASM126403v1	Bifidobacterium breve MCC 0305	1365961	OK		MCC 0305					GCF_001264035.1-RS_2024_04_01	2286838		Scaffold	2015-08-11	AWFR01	319006	319006	22							Illumina MiSeq	Food Science and Technology Institute, Morinaga Milk Industry Co., Ltd	PRJNA215975	SAMN03978801	2006	1874
GCF_001264045.1	ASM126404v1	Bifidobacterium breve MCC 0121	1365960	OK		MCC 0121					GCF_001264045.1-RS_2024_04_03	2436344		Contig	2015-08-11	AVQA01	178833									Illumina MiSeq	Food Science and Technology Institute, Morinaga Milk Industry Co., Ltd	PRJNA215976	SAMN03978796	2156	2003
GCF_001264055.1	ASM126405v1	Bifidobacterium animalis subsp. animalis ATCC 27672	1365959	OK		ATCC 27672					GCF_001264055.1-RS_2024_04_04	1990162		Scaffold	2015-08-11	AWFQ01	265361	701452	10							Illumina MiSeq	Food Science and Technology Institute, Morinaga Milk Industry Co., Ltd	PRJNA215973	SAMN03978812	1653	1563
GCF_001264095.1	ASM126409v1	Bifidobacterium breve MCC 1094	1365963	OK		MCC 1094					GCF_001264095.1-RS_2024_04_02	2327206		Scaffold	2015-08-11	AWFS01	210898	210898	23							Illumina MiSeq	Food Science and Technology Institute, Morinaga Milk Industry Co., Ltd	PRJNA215978	SAMN03978802	2051	1911
GCF_001264105.1	ASM126410v1	Bifidobacterium breve MCC 1340	1365966	OK		MCC 1340					GCF_001264105.1-RS_2024_04_02	2373106		Scaffold	2015-08-11	AWFT01	190612	377876	23							Illumina MiSeq	Food Science and Technology Institute, Morinaga Milk Industry Co., Ltd	PRJNA215981	SAMN03978803	2059	1919
GCF_001264135.1	ASM126413v1	Bifidobacterium breve MCC 1454	1365967	OK		MCC 1454					GCF_001264135.1-RS_2024_04_02	2457448		Scaffold	2015-08-11	AWFU01	365229	475413	14							Illumina MiSeq	Food Science and Technology Institute, Morinaga Milk Industry Co., Ltd	PRJNA215980	SAMN03978804	2197	2047
GCF_001264155.1	ASM126415v1	Bifidobacterium breve MCC 1604	1365968	OK		MCC 1604					GCF_001264155.1-RS_2024_04_05	2206390		Contig	2015-08-11	AVQE01	213292									Illumina MiSeq	Food Science and Technology Institute, Morinaga Milk Industry Co., Ltd	PRJNA215984	SAMN03978800	1912	1776
GCF_001275745.1	assBLOI2	Bifidobacterium longum subsp. longum	1679	OK		BLOI2					GCF_001275745.1-RS_2024_10_22	2417590		Contig	2015-08-31	LFDU01	67974									Illumina	University of Parma	PRJNA286998	SAMN03775040	2112	1965
GCF_001281305.1	ASM128130v1	Bifidobacterium longum subsp. infantis	1682	OK		BT1					NCBI Prokaryotic Genome Annotation Pipeline (PGAP)	2578115	1	Complete Genome	2015-09-14		2578115	2578115	1							PacBio	Yonsei University	PRJNA270905	SAMN03271683	2298	2114
GCF_001281345.1	ASM128134v1	Bifidobacterium bifidum	1681	OK		BF3					GCF_001281345.1-RS_2024_07_15	2210370	1	Complete Genome	2015-09-14		2210370	2210370	1							PacBio	Yonsei University	PRJNA270902	SAMN03271680	1853	1719
GCF_001281425.1	ASM128142v1	Bifidobacterium breve	1685	OK		BR3					NCBI Prokaryotic Genome Annotation Pipeline (PGAP)	2426006	2	Complete Genome	2015-09-14		2421115	2421115	2							PacBio	Yonsei University	PRJNA270903	SAMN03271681	2177	2017
GCF_001293145.1	ASM129314v1	Bifidobacterium longum	216816	OK		BG7					NCBI Prokaryotic Genome Annotation Pipeline (PGAP)	2455762	2	Complete Genome	2015-09-17		2453124	2453124	2							PacBio	Yonsei University	PRJNA270904	SAMN03271682	2073	1939
GCF_001311295.1	ASM131129v1	Bifidobacterium breve DSM 20213 = JCM 1192	518634	OK		JCM 1192					NCBI Prokaryotic Genome Annotation Pipeline (PGAP)	2232812		Contig	2015-10-01	BBAO01	35183									Ion PGM	The University of Tokyo	PRJDB770	SAMD00000422	2041	828
GCF_001311705.1	ASM131170v1	Bifidobacterium bifidum JCM 1254	398514	OK		JCM 1254					NCBI Prokaryotic Genome Annotation Pipeline (PGAP)	2190025		Contig	2015-10-01	BBBT01	16376									Ion PGM	The University of Tokyo	PRJDB801	SAMD00000434	2036	954
GCF_001405035.1	13470_2#59	Bifidobacterium pseudocatenulatum	28026	OK		2789STDY5834840					GCF_001405035.1-RS_2024_07_15	2303871		Scaffold	2015-10-01	CYZC01	562880	648726	10								SC	PRJEB10915	SAMEA3545306	2008	1911
GCF_001405355.1	13414_6#61	Bifidobacterium bifidum	1681	OK		2789STDY5608877					GCF_001405355.1-RS_2024_07_15	2157157		Scaffold	2015-10-01	CYXQ01	88903	219547	16								SC	PRJEB10915	SAMEA3545285	1820	1683
GCF_001406215.1	13470_2#69	Bifidobacterium adolescentis	1680	OK		2789STDY5834850					GCF_001406215.1-RS_2024_07_15	2234127		Scaffold	2015-10-01	CZAA01	361470	464622	10								SC	PRJEB10915	SAMEA3545316	1870	1775
GCF_001406455.1	13414_6#8	Bifidobacterium adolescentis	1680	OK		2789STDY5608824					GCF_001406455.1-RS_2024_07_15	2312049		Scaffold	2015-10-01	CYYI01	130970	425064	15								SC	PRJEB10915	SAMEA3545233	2005	1907
GCF_001406735.1	13414_6#46	Bifidobacterium adolescentis	1680	OK		2789STDY5608862					GCF_001406735.1-RS_2024_07_15	2259076		Scaffold	2015-10-01	CYYG01	56876	229739	17								SC	PRJEB10915	SAMEA3545270	1916	1817
GCF_001417815.1	ASM141781v1	Bifidobacterium aesculapii	1329411	OK		DSM 26737					GCF_001417815.1-RS_2024_08_20	2693486		Contig	2015-10-22	BCFK01	61600									MiSeq	Kyushu University	PRJDB4290	SAMD00042461	2139	2021
GCF_001446255.1	ASM144625v1	Bifidobacterium longum subsp. longum	1679	OK		NCIMB8809					GCF_001446255.1-RS_2024_04_14	2340989	1	Complete Genome	2015-11-19		2340989	2340989	1							PacBio SMRT	University College Cork	PRJNA287223	SAMN03785818	1989	1831
GCF_001446275.1	ASM144627v1	Bifidobacterium longum subsp. longum	1679	OK		CCUG30698					GCF_001446275.1-RS_2024_03_31	2458004	1	Complete Genome	2015-11-19		2458004	2458004	1							PacBio SMRT	University College Cork	PRJNA287222	SAMN03785819	2153	2003
GCF_001447955.1	ASM144795v1	Bifidobacterium longum subsp. longum	1679	OK		9					GCF_001447955.1-RS_2024_10_22	2233772		Contig	2015-11-25	LKSV01	154491									Illumina MiSeq	UC Davis	PRJNA297703	SAMN04129541	1870	1770
GCF_001447975.1	ASM144797v1	Bifidobacterium longum subsp. longum	1679	OK		7					GCF_001447975.1-RS_2024_10_22	2235579		Scaffold	2015-11-25	LKSU01	133967	133967	36							Illumina MiSeq	UC Davis	PRJNA297703	SAMN04129533	1875	1772
GCF_001516925.1	ASM151692v1	Bifidobacterium longum subsp. longum	1679	OK		MC-42					NCBI Prokaryotic Genome Annotation Pipeline (PGAP)	2288251		Scaffold	2016-01-15	LNCM01	168675	199336	29							Illumina MiSeq	ICBFM SB RAS	PRJNA302102	SAMN04263942	1915	1797
GCF_001546225.1	ASM154622v1	Bifidobacterium bifidum	1681	OK		MJR8628B					NCBI Prokaryotic Genome Annotation Pipeline (PGAP)	2262348		Scaffold	2016-02-02	LRPO01	73084	207215	34							Illumina	The Genome Institute at Washington University	PRJNA272088	SAMN03842220	1981	1849
GCF_001546235.1	ASM154623v1	Bifidobacterium breve	1685	OK		GED8481					NCBI Prokaryotic Genome Annotation Pipeline (PGAP)	2358436		Scaffold	2016-02-02	LRPP01	78124	173475	29							Illumina	The Genome Institute at Washington University	PRJNA272085	SAMN03842221	2091	1952
GCF_001546275.1	ASM154627v1	Bifidobacterium longum	216816	OK		CMW7750					NCBI Prokaryotic Genome Annotation Pipeline (PGAP)	2372082		Scaffold	2016-02-02	LRPQ01	45458	197578	39							Illumina	The Genome Institute at Washington University	PRJNA272123	SAMN03842222	2030	1913
GCF_001595435.1	ASM159543v1	Bifidobacterium bifidum	1681	OK		791					NCBI Prokaryotic Genome Annotation Pipeline (PGAP)	2285457		Contig	2016-03-21	LKUR01	236188									Illumina MiSeq	N. Blokhina Nizhny Novgorod Research Institute of Epidemiology and Microbiology	PRJNA298114	SAMN04155634	1962	1829
GCF_001595465.1	ASM159546v1	Bifidobacterium longum	216816	OK		379					NCBI Prokaryotic Genome Annotation Pipeline (PGAP)	2387620		Contig	2016-03-21	LKUQ01	183105									Illumina MiSeq	N. Blokhina Nizhny Novgorod Research Institute of Epidemiology and Microbiology	PRJNA298113	SAMN04155602	2069	1930
GCF_001685685.1	ASM168568v1	Bifidobacterium bifidum	1681	OK		BI-14					GCF_001685685.1-RS_2024_08_09	2184434		Contig	2016-06-09	BCXK01	157342									Illumina MiSeq	Yakult Central Institute	PRJDB4597	SAMD00047595	1815	1676
GCF_001685705.1	ASM168570v1	Bifidobacterium breve	1685	OK		BR-06					GCF_001685705.1-RS_2024_08_12	2660803		Contig	2016-06-09	BCXL01	82160									Illumina MiSeq	Yakult Central Institute	PRJDB4597	SAMD00047596	2351	2100
GCF_001685725.1	ASM168572v1	Bifidobacterium breve	1685	OK		BR-07					NCBI Prokaryotic Genome Annotation Pipeline (PGAP)	2249483		Contig	2016-06-09	BCXM01	339427									Illumina MiSeq	Yakult Central Institute	PRJDB4597	SAMD00047597	1976	1827
GCF_001685745.1	ASM168574v1	Bifidobacterium breve	1685	OK		BR-10					NCBI Prokaryotic Genome Annotation Pipeline (PGAP)	2349925		Contig	2016-06-09	BCXN01	111423									Illumina MiSeq	Yakult Central Institute	PRJDB4597	SAMD00047598	2059	1907
GCF_001685765.1	ASM168576v1	Bifidobacterium breve	1685	OK		BR-14					NCBI Prokaryotic Genome Annotation Pipeline (PGAP)	2529872		Contig	2016-06-09	BCXO01	116799									Illumina MiSeq	Yakult Central Institute	PRJDB4597	SAMD00047599	2336	2154
GCF_001685785.1	ASM168578v1	Bifidobacterium breve	1685	OK		BR-15					NCBI Prokaryotic Genome Annotation Pipeline (PGAP)	2373802		Contig	2016-06-09	BCXP01	165106									Illumina MiSeq	Yakult Central Institute	PRJDB4597	SAMD00047600	2063	1904
GCF_001685805.1	ASM168580v1	Bifidobacterium breve	1685	OK		BR-19					NCBI Prokaryotic Genome Annotation Pipeline (PGAP)	2324995		Contig	2016-06-09	BCXQ01	334345									Illumina MiSeq	Yakult Central Institute	PRJDB4597	SAMD00047601	2017	1868
GCF_001685825.1	ASM168582v1	Bifidobacterium breve	1685	OK		BR-20					NCBI Prokaryotic Genome Annotation Pipeline (PGAP)	2335471		Contig	2016-06-09	BCXR01	115445									Illumina MiSeq	Yakult Central Institute	PRJDB4597	SAMD00047602	2012	1863
GCF_001685845.1	ASM168584v1	Bifidobacterium breve	1685	OK		BR-21					NCBI Prokaryotic Genome Annotation Pipeline (PGAP)	2614621		Contig	2016-06-09	BCXS01	115552									Illumina MiSeq	Yakult Central Institute	PRJDB4597	SAMD00047603	2395	2221
GCF_001685865.1	ASM168586v1	Bifidobacterium breve	1685	OK		BR-A29					GCF_001685865.1-RS_2024_08_09	2387635		Contig	2016-06-09	BCXT01	141495									Illumina MiSeq	Yakult Central Institute	PRJDB4597	SAMD00047604	2074	1914
GCF_001685885.1	ASM168588v1	Bifidobacterium breve	1685	OK		BR-C29					NCBI Prokaryotic Genome Annotation Pipeline (PGAP)	2287657		Contig	2016-06-09	BCXU01	146502									Illumina MiSeq	Yakult Central Institute	PRJDB4597	SAMD00047605	2018	1866
GCF_001685905.1	ASM168590v1	Bifidobacterium breve	1685	OK		BR-H29					GCF_001685905.1-RS_2024_08_09	2470837		Contig	2016-06-09	BCXV01	214317									Illumina MiSeq	Yakult Central Institute	PRJDB4597	SAMD00047606	2195	2033
GCF_001685925.1	ASM168592v1	Bifidobacterium breve	1685	OK		BR-I29					GCF_001685925.1-RS_2024_08_09	2249921		Contig	2016-06-09	BCXW01	131342									Illumina MiSeq	Yakult Central Institute	PRJDB4597	SAMD00047607	1971	1811
GCF_001685945.1	ASM168594v1	Bifidobacterium breve	1685	OK		BR-L29					NCBI Prokaryotic Genome Annotation Pipeline (PGAP)	2344657		Contig	2016-06-09	BCXX01	126367									Illumina MiSeq	Yakult Central Institute	PRJDB4597	SAMD00047608	2087	1928
GCF_001685965.1	ASM168596v1	Bifidobacterium pseudocatenulatum	28026	OK		CA-05					GCF_001685965.1-RS_2024_08_09	2223124		Contig	2016-06-09	BCXY01	271737									Illumina MiSeq	Yakult Central Institute	PRJDB4597	SAMD00047609	1844	1718
GCF_001685985.1	ASM168598v1	Bifidobacterium pseudocatenulatum	28026	OK		CA-B29					NCBI Prokaryotic Genome Annotation Pipeline (PGAP)	2300700		Contig	2016-06-09	BCXZ01	354251									Illumina MiSeq	Yakult Central Institute	PRJDB4597	SAMD00047610	1889	1782
GCF_001686005.1	ASM168600v1	Bifidobacterium pseudocatenulatum	28026	OK		CA-C29					GCF_001686005.1-RS_2024_08_09	2182067		Contig	2016-06-09	BCYA01	114968									Illumina MiSeq	Yakult Central Institute	PRJDB4597	SAMD00047611	1827	1725
GCF_001686025.1	ASM168602v1	Bifidobacterium pseudocatenulatum	28026	OK		CA-D29					GCF_001686025.1-RS_2024_08_09	2264683		Contig	2016-06-09	BCYB01	84419									Illumina MiSeq	Yakult Central Institute	PRJDB4597	SAMD00047612	1934	1813
GCF_001686045.1	ASM168604v1	Bifidobacterium pseudocatenulatum	28026	OK		CA-K29a					NCBI Prokaryotic Genome Annotation Pipeline (PGAP)	2458506		Contig	2016-06-09	BCYC01	248730									Illumina MiSeq	Yakult Central Institute	PRJDB4597	SAMD00047613	2162	2035
GCF_001686065.1	ASM168606v1	Bifidobacterium pseudocatenulatum	28026	OK		CA-K29b					NCBI Prokaryotic Genome Annotation Pipeline (PGAP)	2453340		Contig	2016-06-09	BCYD01	121816									Illumina MiSeq	Yakult Central Institute	PRJDB4597	SAMD00047614	2159	2027
GCF_001686085.1	ASM168608v1	Bifidobacterium dentium	1689	OK		DE-29					GCF_001686085.1-RS_2024_08_09	2552693		Contig	2016-06-09	BCYE01	191247									Illumina MiSeq	Yakult Central Institute	PRJDB4597	SAMD00047615	2137	2039
GCF_001686105.1	ASM168610v1	Bifidobacterium longum subsp. infantis	1682	OK		IN-07					GCF_001686105.1-RS_2024_08_12	2749833		Contig	2016-06-09	BCYF01	85956									Illumina MiSeq	Yakult Central Institute	PRJDB4597	SAMD00047616	2432	2236
GCF_001686125.1	ASM168612v1	Bifidobacterium longum subsp. infantis	1682	OK		IN-F29					GCF_001686125.1-RS_2024_08_12	2643621		Contig	2016-06-09	BCYG01	131188									Illumina MiSeq	Yakult Central Institute	PRJDB4597	SAMD00047617	2365	2174
GCF_001686145.1	ASM168614v1	Bifidobacterium longum subsp. longum	1679	OK		LO-06					GCF_001686145.1-RS_2024_10_22	2437471		Contig	2016-06-09	BCYH01	71981									Illumina MiSeq	Yakult Central Institute	PRJDB4597	SAMD00047618	2089	1958
GCF_001686165.1	ASM168616v1	Bifidobacterium longum subsp. longum	1679	OK		LO-10					GCF_001686165.1-RS_2024_10_22	2540238		Contig	2016-06-09	BCYI01	113109									Illumina MiSeq	Yakult Central Institute	PRJDB4597	SAMD00047619	2207	2053
GCF_001686185.1	ASM168618v1	Bifidobacterium longum subsp. longum	1679	OK		LO-21					GCF_001686185.1-RS_2024_10_22	2656034		Contig	2016-06-09	BCYJ01	131347									Illumina MiSeq	Yakult Central Institute	PRJDB4597	SAMD00047620	2204	2058
GCF_001686205.1	ASM168620v1	Bifidobacterium longum subsp. longum	1679	OK		LO-C29					GCF_001686205.1-RS_2024_10_22	2483869		Contig	2016-06-09	BCYK01	112159									Illumina MiSeq	Yakult Central Institute	PRJDB4597	SAMD00047621	2114	1944
GCF_001686225.1	ASM168622v1	Bifidobacterium longum subsp. longum	1679	OK		LO-K29a					GCF_001686225.1-RS_2024_10_22	2449180		Contig	2016-06-09	BCYL01	92520									Illumina MiSeq	Yakult Central Institute	PRJDB4597	SAMD00047622	2101	1936
GCF_001686245.1	ASM168624v1	Bifidobacterium longum subsp. longum	1679	OK		LO-K29b					GCF_001686245.1-RS_2024_10_22	2372714		Contig	2016-06-09	BCYM01	92304									Illumina MiSeq	Yakult Central Institute	PRJDB4597	SAMD00047623	2057	1898
GCF_001688645.2	ASM168864v2	Bifidobacterium animalis subsp. animalis	302912	OK		YL2					NCBI Prokaryotic Genome Annotation Pipeline (PGAP)	2027369	1	Complete Genome	2017-04-05		2027369	2027369	1							PacBio	University of Bern	PRJNA317592	SAMN04621611	1681	1594
GCF_001719085.1	ASM171908v1	Bifidobacterium longum	216816	OK		35624					NCBI Prokaryotic Genome Annotation Pipeline (PGAP)	2264056	1	Complete Genome	2016-09-06		2264056	2264056	1							454	Alimentary Health and University College Cork	PRJNA301703	SAMN04254466	1890	1771
GCF_001725985.1	ASM172598v1	Bifidobacterium longum subsp. longum	1679	OK		AH1206					NCBI Prokaryotic Genome Annotation Pipeline (PGAP)	2421287	1	Complete Genome	2016-09-14		2421287	2421287	1							Roche 454 FLX Titanium	University College Cork	PRJNA316119	SAMN04576213	2112	1970
GCF_001756865.1	ASM175686v1	Bifidobacterium adolescentis	1680	OK		Km 4					GCF_001756865.1-RS_2024_03_30	2424972		Contig	2016-10-11	MAXD01	507062									454	Vavilov Institute of General Genetics	PRJNA327473	SAMN05300513	2123	2012
GCF_001870705.1	ASM187070v1	Bifidobacterium longum subsp. suis	1695	OK		BSM11-5					GCF_001870705.1-RS_2024_04_10	2602875		Scaffold	2016-11-07	MOAE01	135581	135581	45							Illumina HiSeq	ETH Zurich	PRJNA339033	SAMN05578880	2250	2098
GCF_001870755.1	ASM187075v1	Bifidobacterium longum subsp. infantis	1682	OK		TPY12-1					GCF_001870755.1-RS_2024_10_22	2640127		Scaffold	2016-11-07	MOAF01	90619	110118	44							Illumina HiSeq	ETH Zurich	PRJNA339033	SAMN05578879	2413	2229
GCF_001892925.1	ASM189292v1	Bifidobacterium animalis subsp. lactis	302911	OK		646					GCF_001892925.1-RS_2024_10_22	1923287		Contig	2016-12-08	MLZL01	151613									Ion Torrent	University of Parma	PRJNA348834	SAMN05916063	1636	1523
GCF_001892965.1	ASM189296v1	Bifidobacterium longum subsp. longum	1679	OK		296B					GCF_001892965.1-RS_2024_10_22	2253175		Contig	2016-12-08	MLZK01	225299									Ion Torrent	University of Parma	PRJNA348831	SAMN05916052	1931	1745
GCF_001895165.1	ASM189516v1	Bifidobacterium lemurum	1603886	OK		DSM 28807T					GCF_001895165.1-RS_2024_08_20	2912024		Contig	2016-11-09	BDIS01	118560									MiSeq	Division of Epigenomics and Development, Department of Molecular Genetics	PRJDB5222	SAMD00065376	2360	2263
GCF_001940535.1	BlonW11v1	Bifidobacterium longum subsp. longum	1679	OK		W11					GCF_001940535.1-RS_2024_10_22	2329981		Contig	2017-01-09	MRBG01	298022									Illumina MiSeq	University of Parma	PRJNA356203	SAMN06109230	1962	1839
GCF_001990225.1	ASM199022v1	Bifidobacterium breve	1685	OK		LMC520					GCF_001990225.1-RS_2024_07_16	2403402	1	Complete Genome	2017-02-08		2403402	2403402	1							PacBio	Korea University	PRJNA369572	SAMN06240351	2133	1968
GCF_002027265.1	ASM202726v1	Bifidobacterium breve	1685	OK		CECT7263					GCF_002027265.1-RS_2024_08_18	2330408		Contig	2017-03-14	MWVR01	216605									Illumina MiSeq	Biosearch, S.A.	PRJNA377846	SAMN06473336	2024	1864
GCF_002075855.1	Bbif1899B	Bifidobacterium catenulatum	1686	OK		1899B					GCF_002075855.1-RS_2024_08_28	2124599		Contig	2017-03-31	NAQA01	1170864									Illumina MiSeq	University of Parma	PRJNA379831	SAMN06621717	1816	1696
GCF_002075865.1	Bbif1900B	Bifidobacterium breve	1685	OK		1900B					GCF_002075865.1-RS_2024_08_18	2287865		Contig	2017-03-31	NAPZ01	299864									Illumina MiSeq	University of Parma	PRJNA379831	SAMN06621718	2001	1844
GCF_002075875.1	Bbif1898B	Bifidobacterium longum	216816	OK		1898B					GCF_002075875.1-RS_2024_07_31	2474386		Contig	2017-03-31	NAQB01	201142									Illumina MiSeq	University of Parma	PRJNA379831	SAMN06621716	2142	1981
GCF_002075935.1	Bbif1897B	Bifidobacterium longum	216816	OK		1897B					GCF_002075935.1-RS_2024_08_18	2453605		Contig	2017-03-31	NAQC01	185292									Illumina MiSeq	University of Parma	PRJNA379831	SAMN06621715	2228	2032
GCF_002075945.1	Bbif1896B	Bifidobacterium pseudocatenulatum	28026	OK		1896B					GCF_002075945.1-RS_2024_08_18	2197471		Contig	2017-03-31	NAQD01	362921									Illumina MiSeq	University of Parma	PRJNA379831	SAMN06621714	1812	1695
GCF_002075955.1	Bbif1893B	Bifidobacterium dentium	1689	OK		1893B					GCF_002075955.1-RS_2024_08_18	2571068		Contig	2017-03-31	NAQE01	236529									Illumina MiSeq	University of Parma	PRJNA379831	SAMN06621713	2146	2044
GCF_002075965.1	Bbif1892B	Bifidobacterium adolescentis	1680	OK		1892B					GCF_002075965.1-RS_2024_08_18	2150850		Contig	2017-03-31	NAQF01	646478									Illumina MiSeq	University of Parma	PRJNA379831	SAMN06621712	1820	1720
GCF_002076015.1	Bbif1890B	Bifidobacterium longum	216816	OK		1890B					GCF_002076015.1-RS_2024_08_18	2341670		Contig	2017-03-31	NAQH01	31729									Illumina MiSeq	University of Parma	PRJNA379831	SAMN06621710	2076	1852
GCF_002076025.1	Bbif1888B	Bifidobacterium longum subsp. infantis	1682	OK		1888B					GCF_002076025.1-RS_2024_10_22	2579732		Contig	2017-03-31	NAQJ01	184126									Illumina MiSeq	University of Parma	PRJNA379831	SAMN06621708	2326	2142
GCF_002076055.1	Bbif1891B	Bifidobacterium breve	1685	OK		1891B					GCF_002076055.1-RS_2024_08_18	2418976		Contig	2017-03-31	NAQG01	217562									Illumina MiSeq	University of Parma	PRJNA379831	SAMN06621711	2207	2013
GCF_002076075.1	Bbif1889B	Bifidobacterium breve	1685	OK		1889B					GCF_002076075.1-RS_2024_08_18	2344818		Contig	2017-03-31	NAQI01	233948									Illumina MiSeq	University of Parma	PRJNA379831	SAMN06621709	2059	1895
GCF_002076095.1	Bbif1886B	Bifidobacterium longum	216816	OK		1886B					GCF_002076095.1-RS_2024_08_18	2473746		Contig	2017-03-31	NAQL01	212336									Illumina MiSeq	University of Parma	PRJNA379831	SAMN06621706	2236	2079
GCF_002076105.1	Bbif1887B	Bifidobacterium bifidum	1681	OK		1887B					GCF_002076105.1-RS_2024_08_18	2255543		Contig	2017-03-31	NAQK01	168109									Illumina MiSeq	University of Parma	PRJNA379831	SAMN06621707	1952	1811
GCF_002107925.1	Bado42Bv1	Bifidobacterium adolescentis	1680	OK		42B					GCF_002107925.1-RS_2024_04_01	2212742		Contig	2017-04-24	LNKB01	531841									Illumina MiSeq	University of Parma	PRJNA300965	SAMN04231308	1898	1789
GCF_002107955.1	Bado70Bv1	Bifidobacterium adolescentis	1680	OK		70B					GCF_002107955.1-RS_2024_04_02	2212129		Contig	2017-04-24	LNKC01	277024									Illumina MiSeq	University of Parma	PRJNA300965	SAMN04231309	1869	1756
GCF_002107975.1	BadoAL124v1	Bifidobacterium adolescentis	1680	OK		AL12-4					GCF_002107975.1-RS_2024_04_04	2094907		Contig	2017-04-24	LNKG01	1211119									Illumina MiSeq	University of Parma	PRJNA300965	SAMN04231313	1751	1658
GCF_002107995.1	BadoLMG10734v1	Bifidobacterium adolescentis	1680	OK		LMG 10734					GCF_002107995.1-RS_2024_08_06	2148629		Contig	2017-04-24	LNKK01	546772									Ion Torrent PGM	University of Parma	PRJNA300965	SAMN04231317	1771	1657
GCF_002108015.1	Bado487Bv1	Bifidobacterium adolescentis	1680	OK		487B					GCF_002108015.1-RS_2024_05_19	2597776		Contig	2017-04-24	LNKD01	1843816									Illumina MiSeq	University of Parma	PRJNA300965	SAMN04231310	2296	2182
GCF_002108035.2	ASM210803v2	Bifidobacterium adolescentis	1680	OK		703B					GCF_002108035.2-RS_2024_09_21	2390400	1	Complete Genome	2023-09-19		2390400	2390400	1							Oxford Nanopore MinION; Illumina MiSeq	University of Parma	PRJNA300965	SAMN04231311	2123	2008
GCF_002108045.1	BadoAD28v1	Bifidobacterium adolescentis	1680	OK		AD2-8					GCF_002108045.1-RS_2024_04_04	2379716		Contig	2017-04-24	LNKF01	381314									Illumina MiSeq	University of Parma	PRJNA300965	SAMN04231312	2102	1989
GCF_002108075.1	BadoAL462v1	Bifidobacterium adolescentis	1680	OK		AL46-2					GCF_002108075.1-RS_2024_04_01	2208560		Contig	2017-04-24	LNKH01	418755									Illumina MiSeq	University of Parma	PRJNA300965	SAMN04231314	1849	1749
GCF_002108095.1	BadoAD467v1	Bifidobacterium adolescentis	1680	OK		AL46-7					GCF_002108095.1-RS_2024_04_02	2203026		Contig	2017-04-24	LNKI01	416655									Illumina MiSeq	University of Parma	PRJNA300965	SAMN04231315	1916	1803
GCF_002108135.1	BadoLMG10733v1	Bifidobacterium adolescentis	1680	OK		LMG 10733					GCF_002108135.1-RS_2024_03_30	2084232		Contig	2017-04-24	LNKJ01	1253684									Ion Torrent PGM	University of Parma	PRJNA300965	SAMN04231316	1751	1641
GCF_002108155.1	BadoLMG11579v1	Bifidobacterium adolescentis	1680	OK		LMG 11579					GCF_002108155.1-RS_2024_04_04	2061686		Contig	2017-04-24	LNKL01	1633470									Ion Torrent PGM	University of Parma	PRJNA300965	SAMN04231318	1734	1623
GCF_002108165.1	BadoLMG188971	Bifidobacterium adolescentis	1680	OK		LMG 18897					GCF_002108165.1-RS_2024_04_05	2146787		Contig	2017-04-24	LNKM01	127122									Ion Torrent PGM	University of Parma	PRJNA300965	SAMN04231319	1852	1737
GCF_002114145.1	ASM211414v1	Bifidobacterium bifidum	1681	OK		ICIS-310					GCF_002114145.1-RS_2024_08_06	2219632		Contig	2017-04-28	NBYL01	254356									Illumina MiSeq	Institute for Cellular and Intracellular Symbiosis	PRJNA345151	SAMN05858649	1888	1761
GCF_002220485.1	ASM222048v1	Bifidobacterium animalis	28025	OK		BL3					NCBI Prokaryotic Genome Annotation Pipeline (PGAP)	1944323	1	Complete Genome	2017-07-18		1944323	1944323	1							PacBio	Korea Food Research Institute	PRJNA340074	SAMN05631165	1624	1543
GCF_002221565.2	ASM222156v2	Bifidobacterium animalis subsp. animalis	302912	OK		YL2					GCF_002221565.2-RS_2024_03_14	2021926		Contig	2017-10-26	NHMR02	1133782									Illumina MiSeq	Max von Pettenkofer-Institut	PRJNA289613	SAMN03854118	1677	1592
GCF_002234915.1	BbifTam10Bv1	Bifidobacterium vansinderenii	1984871	OK		Tam10B					NCBI Prokaryotic Genome Annotation Pipeline (PGAP)	3111005		Contig	2017-07-27	NEWD01	96695									Illumina Miseq	University of Parma	PRJNA385138	SAMN06861210	2609	2477
GCF_002259645.1	ASM225964v1	Bifidobacterium tissieri	1630162	OK		DSM 100201					GCF_002259645.1-RS_2024_03_28	2873483		Contig	2017-08-18	MWWV01	210583									Illumina MiSeq	University of Parma	PRJNA376375	SAMN06341151	2326	2214
GCF_002259665.1	ASM225966v1	Bifidobacterium lemurum	1603886	OK		DSM 28807					GCF_002259665.1-RS_2024_03_28	2944293		Contig	2017-08-18	MWWX01	182338									Illumina MiSeq	University of Parma	PRJNA376375	SAMN06341149	2392	2286
GCF_002259685.1	ASM225968v1	Bifidobacterium eulemuris	1765219	OK		DSM 100216					GCF_002259685.1-RS_2024_03_28	2913389		Contig	2017-08-18	MWWZ01	243038									Illumina MiSeq	University of Parma	PRJNA376375	SAMN06341147	2406	2268
GCF_002259745.1	ASM225974v1	Bifidobacterium myosotis	1630166	OK		DSM 100196					GCF_002259745.1-RS_2024_03_28	2944195		Contig	2017-08-18	MWWW01	135558									Illumina MiSeq	University of Parma	PRJNA376375	SAMN06341150	2244	2083
GCF_002259755.1	ASM225975v1	Bifidobacterium hapali	1630172	OK		DSM 100202					GCF_002259755.1-RS_2024_03_28	2834308		Contig	2017-08-18	MWWY01	70102									Illumina MiSeq	University of Parma	PRJNA376375	SAMN06341148	2286	2121
GCF_002259795.1	ASM225979v1	Bifidobacterium aquikefiri	1653207	OK		LMG 28769					GCF_002259795.1-RS_2024_03_28	2408364		Contig	2017-08-18	MWXA01	242915									Illumina MiSeq	University of Parma	PRJNA376375	SAMN06341146	2012	1928
GCF_002271255.1	Bpse1Ev1	Bifidobacterium pseudocatenulatum	28026	OK		1E					GCF_002271255.1-RS_2024_04_06	2372656		Contig	2017-08-28	MNLB01	303309									Illumina MiSeq	University of Parma	PRJNA349794	SAMN05933032	2038	1895
GCF_002271275.1	Bbre7Ev1	Bifidobacterium breve	1685	OK		7E					GCF_002271275.1-RS_2024_04_05	2270860		Contig	2017-08-28	MNLA01	308363									Illumina MiSeq	University of Parma	PRJNA349793	SAMN05933031	1958	1810
GCF_002276185.1	ASM227618v1	Bifidobacterium longum	216816	OK		Indica					GCF_002276185.1-RS_2024_08_22	2374227		Contig	2017-08-29	NQMV01	167729									454	Translational Health Science and Technology Institute	PRJNA398177	SAMN07503177	2075	1960
GCF_002282915.1	ASM228291v1	Bifidobacterium pseudolongum	1694	OK		UMB-MBP-01					NCBI Prokaryotic Genome Annotation Pipeline (PGAP)	2008102	1	Complete Genome	2017-08-31		2008102	2008102	1							PacBio	Institute for Genome Sciences	PRJNA391001	SAMN07357905	1708	1623
GCF_002286915.1	ASM228691v1	Bifidobacterium italicum	1960968	OK		Rab10A					NCBI Prokaryotic Genome Annotation Pipeline (PGAP)	2276351		Contig	2017-09-06	MVOG01	63403									Illumina MiSeq	University of Parma	PRJNA375083	SAMN06342336	1889	1777
GCF_002286935.1	ASM228693v1	Bifidobacterium criceti	1960969	OK		Ham19E					NCBI Prokaryotic Genome Annotation Pipeline (PGAP)	2155882		Contig	2017-09-06	MVOH01	171707									Illumina MiSeq	University of Parma	PRJNA375084	SAMN06342339	1796	1698
GCF_002298605.1	ASM229860v1	Bifidobacterium sp. UBA744	1946112	OK					UBA744		GCF_002298605.1-RS_2024_06_16	1708185		Scaffold	2017-09-12	DBKS01	21526	44547	64							Illumina	University of Queensland	PRJNA348753	SAMN06452633	1511	1400
GCF_002394995.1	ASM239499v1	Bifidobacterium sp. UBA4282	1946096	OK					UBA4282		GCF_002394995.1-RS_2024_06_16	2047714		Scaffold	2017-09-28	DGVO01	41176	56189	59							Illumina	University of Queensland	PRJNA348753	SAMN06456461	1757	1641
GCF_002451435.1	ASM245143v1	Bifidobacterium sp. UBA6881	1946109	OK					UBA6881		GCF_002451435.1-RS_2024_06_16	1944300		Scaffold	2017-10-05	DKCF01	7979	24426	114							Illumina	University of Queensland	PRJNA348753	SAMN06452903	1748	1583
GCF_002469385.1	ASM246938v1	Bifidobacterium bifidum	1681	OK		1 G1971					NCBI Prokaryotic Genome Annotation Pipeline (PGAP)	2198027		Contig	2017-10-06	NDXI01	328942									IonTorrent	I.N. Blochina NNSRIEM	PRJNA383102	SAMN06759457	1853	1500
GCF_002706665.1	ASM270666v1	Bifidobacterium pseudolongum subsp. globosum DSM 20092	1410605	OK		DSM 20092					NCBI Prokaryotic Genome Annotation Pipeline (PGAP)	1978157	1	Complete Genome	2017-10-25		1978157	1978157	1							PacBio	Kyungpook National University	PRJNA348625	SAMN05912980	1662	1578
GCF_002715865.1	ASM271586v1	Bifidobacterium asteroides DSM 20089	1437594	OK		DSM 20089					NCBI Prokaryotic Genome Annotation Pipeline (PGAP)	2190368	1	Complete Genome	2017-10-25		2190368	2190368	1							PacBio	Kyungpook National University	PRJNA348626	SAMN05912982	1755	1671
GCF_002742425.1	ASM274242v1	Bifidobacterium sp. N5G01	2013021	OK		N5G01					GCF_002742425.1-RS_2024_03_14	2121628		Contig	2017-11-02	NJNP01	515170									Illumina MiSeq	University of Saskatchewan	PRJNA387952	SAMN07189854	1758	1656
GCF_002742445.1	ASM274244v1	Bifidobacterium sp. N4G05	2013020	OK		N4G05					GCF_002742445.1-RS_2024_03_14	2069141		Contig	2017-11-02	NJNQ01	352734									Illumina MiSeq	University of Saskatchewan	PRJNA387952	SAMN07189853	1724	1633
GCF_002761235.1	ASM276123v1	Bifidobacterium choerinum	35760	OK		FMB-1					NCBI Prokaryotic Genome Annotation Pipeline (PGAP)	2257294	2	Complete Genome	2017-11-07		2246282	2246282	2							PacBio	Kyung Hee University	PRJNA350879	SAMN05949246	1896	1797
GCF_002802865.1	ASM280286v1	Bifidobacterium scaligerum	2052656	OK		TRE D					GCF_002802865.1-RS_2024_08_07	2652159		Scaffold	2017-11-29	PGLQ01	293303	632046	23							Illumina MiSeq	University of Bologna	PRJNA415178	SAMN07978235	2117	2016
GCF_002802875.1	Spades_TRE1	Bifidobacterium primatium	2045438	OK		TRE 1					GCF_002802875.1-RS_2024_04_15	2696768		Scaffold	2017-11-29	PEBI01	447828	553172	8							Illumina MiSeq	University of Bologna	PRJNA415178	SAMN07795303	2135	2052
GCF_002802905.1	ASM280290v1	Bifidobacterium simiarum	2045441	OK		TRI 7					GCF_002802905.1-RS_2024_04_15	2721281		Contig	2017-11-29	PEBK01	292387									Illumina MiSeq	University of Bologna	PRJNA415178	SAMN07795386	2147	2046
GCF_002802915.1	ASM280291v1	Bifidobacterium felsineum	2045440	OK		TRE H					GCF_002802915.1-RS_2024_04_15	2384744		Scaffold	2017-11-29	PEBJ01	543007	638409	20							Illumina MiSeq	University of Bologna	PRJNA415178	SAMN07795379	1927	1848
GCF_002803775.1	ASM280377v1	Bifidobacterium animalis subsp. lactis	302911	OK		BM 25					NCBI Prokaryotic Genome Annotation Pipeline (PGAP)	1919059		Contig	2017-12-04	PHUS01	151294									IonTorrent	Agharkar Research Institute	PRJNA420150	SAMN08107561	1651	1444
GCF_002813205.1	ASM281320v1	Bifidobacterium psychraerophilum DSM 22366	1435464	OK		DSM 22366					GCF_002813205.1-RS_2024_04_27	2631485		Contig	2017-12-06	PHUA01	2631485									PacBio	DOE Joint Genome Institute	PRJNA323239	SAMN05192537	2172	2094
GCF_002832945.1	ASM283294v1	Bifidobacterium longum	216816	OK		DPC6317					NCBI Prokaryotic Genome Annotation Pipeline (PGAP)	2448630		Contig	2017-12-11	PJDQ01	204827									Illumina	University College Cork	PRJNA394834	SAMN07958363	2066	1949
GCF_002832955.1	ASM283295v1	Bifidobacterium longum	216816	OK		APC1504					NCBI Prokaryotic Genome Annotation Pipeline (PGAP)	2310288		Contig	2017-12-11	PJDS01	111858									Illumina	University College Cork	PRJNA394834	SAMN07958361	1983	1860
GCF_002832985.1	ASM283298v1	Bifidobacterium longum	216816	OK		APC1503					NCBI Prokaryotic Genome Annotation Pipeline (PGAP)	2562703		Contig	2017-12-11	PJDT01	167585									Illumina	University College Cork	PRJNA394834	SAMN07958360	2288	2135
GCF_002832995.1	ASM283299v1	Bifidobacterium longum	216816	OK		DPC6321					NCBI Prokaryotic Genome Annotation Pipeline (PGAP)	2382360		Contig	2017-12-11	PJDO01	277779									Illumina	University College Cork	PRJNA394834	SAMN07958365	2015	1897
GCF_002833015.1	ASM283301v1	Bifidobacterium longum	216816	OK		DPC6316					NCBI Prokaryotic Genome Annotation Pipeline (PGAP)	2393969		Contig	2017-12-11	PJDR01	187769									Illumina	University College Cork	PRJNA394834	SAMN07958362	2063	1942
GCF_002833035.1	ASM283303v1	Bifidobacterium longum	216816	OK		APC1482					NCBI Prokaryotic Genome Annotation Pipeline (PGAP)	2337438		Contig	2017-12-11	PJDU01	90741									Illumina	University College Cork	PRJNA394834	SAMN07958359	2017	1885
GCF_002833055.1	ASM283305v1	Bifidobacterium longum	216816	OK		APC1478					NCBI Prokaryotic Genome Annotation Pipeline (PGAP)	2223352		Contig	2017-12-11	PJDW01	255334									Illumina	University College Cork	PRJNA394834	SAMN07958357	1822	1708
GCF_002833065.1	ASM283306v1	Bifidobacterium longum	216816	OK		APC1480					NCBI Prokaryotic Genome Annotation Pipeline (PGAP)	2477750		Contig	2017-12-11	PJDV01	197322									Illumina	University College Cork	PRJNA394834	SAMN07958358	2185	2045
GCF_002833075.1	ASM283307v1	Bifidobacterium longum	216816	OK		APC1477					NCBI Prokaryotic Genome Annotation Pipeline (PGAP)	2228807		Contig	2017-12-11	PJDX01	197282									Illumina	University College Cork	PRJNA394834	SAMN07958356	1830	1717
GCF_002833115.1	ASM283311v1	Bifidobacterium longum	216816	OK		APC1472					NCBI Prokaryotic Genome Annotation Pipeline (PGAP)	2364041		Contig	2017-12-11	PJEA01	203985									Illumina	University College Cork	PRJNA394834	SAMN07958353	2025	1887
GCF_002833125.1	ASM283312v1	Bifidobacterium longum	216816	OK		APC1473					NCBI Prokaryotic Genome Annotation Pipeline (PGAP)	2317071		Contig	2017-12-11	PJDZ01	196645									Illumina	University College Cork	PRJNA394834	SAMN07958354	1950	1833
GCF_002833135.1	ASM283313v1	Bifidobacterium longum	216816	OK		APC1468					NCBI Prokaryotic Genome Annotation Pipeline (PGAP)	2395158		Contig	2017-12-11	PJEB01	153967									Illumina	University College Cork	PRJNA394834	SAMN07958352	2091	1973
GCF_002833175.1	ASM283317v1	Bifidobacterium longum	216816	OK		APC1465					NCBI Prokaryotic Genome Annotation Pipeline (PGAP)	2452211		Contig	2017-12-11	PJED01	87937									Illumina	University College Cork	PRJNA394834	SAMN07958350	2155	2006
GCF_002833185.1	ASM283318v1	Bifidobacterium longum	216816	OK		APC1464					NCBI Prokaryotic Genome Annotation Pipeline (PGAP)	2346522		Contig	2017-12-11	PJEE01	324484									Illumina	University College Cork	PRJNA394834	SAMN07958349	1992	1884
GCF_002833205.1	ASM283320v1	Bifidobacterium longum	216816	OK		APC1462					NCBI Prokaryotic Genome Annotation Pipeline (PGAP)	2417784		Contig	2017-12-11	PJEF01	189326									Illumina	University College Cork	PRJNA394834	SAMN07958348	2069	1971
GCF_002833215.1	ASM283321v1	Bifidobacterium longum	216816	OK		DPC6323					NCBI Prokaryotic Genome Annotation Pipeline (PGAP)	2396960		Contig	2017-12-11	PJDN01	128028									Illumina	University College Cork	PRJNA394834	SAMN07958366	2053	1937
GCF_002833255.1	ASM283325v1	Bifidobacterium longum	216816	OK		DPC6320					NCBI Prokaryotic Genome Annotation Pipeline (PGAP)	2330371		Contig	2017-12-11	PJDP01	205446									Illumina	University College Cork	PRJNA394834	SAMN07958364	1924	1822
GCF_002833265.1	ASM283326v1	Bifidobacterium longum	216816	OK		APC1476					NCBI Prokaryotic Genome Annotation Pipeline (PGAP)	2532540		Contig	2017-12-11	PJDY01	149911									Illumina	University College Cork	PRJNA394834	SAMN07958355	2255	2109
GCF_002833285.1	ASM283328v1	Bifidobacterium longum	216816	OK		APC1466					NCBI Prokaryotic Genome Annotation Pipeline (PGAP)	2419982		Contig	2017-12-11	PJEC01	99873									Illumina	University College Cork	PRJNA394834	SAMN07958351	2138	2001
GCF_002833315.1	ASM283331v1	Bifidobacterium longum	216816	OK		APC1461					NCBI Prokaryotic Genome Annotation Pipeline (PGAP)	2418994		Contig	2017-12-11	PJEG01	115967									Illumina	University College Cork	PRJNA394834	SAMN07958347	2084	1926
GCF_002838225.1	ASM283822v1	Bifidobacterium breve	1685	OK		DRBB26					NCBI Prokaryotic Genome Annotation Pipeline (PGAP)	2396387	1	Complete Genome	2017-12-13		2396387	2396387	1							PacBio	University College Cork	PRJNA384072	SAMN06827973	2081	1956
GCF_002838245.1	ASM283824v1	Bifidobacterium breve	1685	OK		NRBB01					NCBI Prokaryotic Genome Annotation Pipeline (PGAP)	2269404	1	Complete Genome	2017-12-13		2269404	2269404	1							PacBio	University College Cork	PRJNA384038	SAMN06827008	2010	1875
GCF_002838265.1	ASM283826v1	Bifidobacterium breve	1685	OK		NRBB02					GCF_002838265.1-RS_2024_08_05	2289884	1	Complete Genome	2017-12-13		2289884	2289884	1							PacBio	University College Cork	PRJNA384042	SAMN06827019	1975	1831
GCF_002838285.1	ASM283828v1	Bifidobacterium breve	1685	OK		NRBB04					NCBI Prokaryotic Genome Annotation Pipeline (PGAP)	2324647	1	Complete Genome	2017-12-13		2324647	2324647	1							PacBio	University College Cork	PRJNA384043	SAMN06827050	2006	1858
GCF_002838305.1	ASM283830v1	Bifidobacterium breve	1685	OK		NRBB11					NCBI Prokaryotic Genome Annotation Pipeline (PGAP)	2377562	1	Complete Genome	2017-12-13		2377562	2377562	1							PacBio	University College Cork	PRJNA384046	SAMN06827081	2023	1878
GCF_002838325.1	ASM283832v1	Bifidobacterium breve	1685	OK		NRBB09					NCBI Prokaryotic Genome Annotation Pipeline (PGAP)	2265557	1	Complete Genome	2017-12-13		2265557	2265557	1							PacBio	University College Cork	PRJNA384044	SAMN06827067	1967	1807
GCF_002838345.1	ASM283834v1	Bifidobacterium breve	1685	OK		NRBB57					NCBI Prokaryotic Genome Annotation Pipeline (PGAP)	2510381	1	Complete Genome	2017-12-13		2510381	2510381	1							PacBio	University College Cork	PRJNA384069	SAMN06827912	2252	2088
GCF_002838365.1	ASM283836v1	Bifidobacterium breve	1685	OK		NRBB50					NCBI Prokaryotic Genome Annotation Pipeline (PGAP)	2409058	1	Complete Genome	2017-12-13		2409058	2409058	1							PacBio	University College Cork	PRJNA384047	SAMN06827094	2135	1987
GCF_002838385.1	ASM283838v1	Bifidobacterium breve	1685	OK		NRBB52					NCBI Prokaryotic Genome Annotation Pipeline (PGAP)	2379672	1	Complete Genome	2017-12-13		2379672	2379672	1							PacBio	University College Cork	PRJNA384049	SAMN06827097	2092	1947
GCF_002838405.1	ASM283840v1	Bifidobacterium breve	1685	OK		NRBB51					NCBI Prokaryotic Genome Annotation Pipeline (PGAP)	2402272	1	Complete Genome	2017-12-13		2402272	2402272	1							PacBio	University College Cork	PRJNA384048	SAMN06827096	2064	1922
GCF_002838425.1	ASM283842v1	Bifidobacterium breve	1685	OK		NRBB56					NCBI Prokaryotic Genome Annotation Pipeline (PGAP)	2425122	1	Complete Genome	2017-12-13		2425122	2425122	1							PacBio	University College Cork	PRJNA384068	SAMN06827911	2095	1934
GCF_002838445.1	ASM283844v1	Bifidobacterium breve	1685	OK		DRBB27					NCBI Prokaryotic Genome Annotation Pipeline (PGAP)	2435083	1	Complete Genome	2017-12-13		2435083	2435083	1							PacBio	University College Cork	PRJNA384073	SAMN06827975	2195	2046
GCF_002838465.1	ASM283846v1	Bifidobacterium breve	1685	OK		017W439					NCBI Prokaryotic Genome Annotation Pipeline (PGAP)	2301422	1	Complete Genome	2017-12-13		2301422	2301422	1							PacBio	University College Cork	PRJNA384113	SAMN06828931	2019	1881
GCF_002838485.1	ASM283848v1	Bifidobacterium breve	1685	OK		215W447a					NCBI Prokaryotic Genome Annotation Pipeline (PGAP)	2589602	1	Complete Genome	2017-12-13		2589602	2589602	1							PacBio	University College Cork	PRJNA384129	SAMN06829004	2349	2182
GCF_002838505.1	ASM283850v1	Bifidobacterium breve	1685	OK		DRBB28					NCBI Prokaryotic Genome Annotation Pipeline (PGAP)	2462170	1	Complete Genome	2017-12-13		2462170	2462170	1							PacBio	University College Cork	PRJNA384074	SAMN06827976	2204	2049
GCF_002838525.1	ASM283852v1	Bifidobacterium breve	1685	OK		180W83					NCBI Prokaryotic Genome Annotation Pipeline (PGAP)	2273173	1	Complete Genome	2017-12-13		2273173	2273173	1							PacBio	University College Cork	PRJNA384128	SAMN06829003	1995	1853
GCF_002838545.1	ASM283854v1	Bifidobacterium breve	1685	OK		082W48					NCBI Prokaryotic Genome Annotation Pipeline (PGAP)	2286339	1	Complete Genome	2017-12-13		2286339	2286339	1							PacBio	University College Cork	PRJNA384114	SAMN06828932	1994	1858
GCF_002838565.1	ASM283856v1	Bifidobacterium breve	1685	OK		139W423					NCBI Prokaryotic Genome Annotation Pipeline (PGAP)	2411276	1	Complete Genome	2017-12-13		2411276	2411276	1							PacBio	University College Cork	PRJNA384124	SAMN06829002	2128	1985
GCF_002838585.1	ASM283858v1	Bifidobacterium breve	1685	OK		CNCM I-4321					NCBI Prokaryotic Genome Annotation Pipeline (PGAP)	2464852	1	Complete Genome	2017-12-13		2464852	2464852	1							PacBio	University College Cork	PRJNA384070	SAMN06827913	2216	2069
GCF_002838605.1	ASM283860v1	Bifidobacterium breve	1685	OK		NRBB18					GCF_002838605.1-RS_2024_08_05	2289686	1	Complete Genome	2017-12-13		2289686	2289686	1							PacBio	University College Cork	PRJNA387666	SAMN07160576	1985	1841
GCF_002838625.1	ASM283862v1	Bifidobacterium breve	1685	OK		NRBB19					GCF_002838625.1-RS_2024_08_05	2289726	1	Complete Genome	2017-12-13		2289726	2289726	1							PacBio	University College Cork	PRJNA387699	SAMN07160980	1985	1832
GCF_002838645.1	ASM283864v1	Bifidobacterium breve	1685	OK		NRBB20					GCF_002838645.1-RS_2024_08_05	2289892	1	Complete Genome	2017-12-13		2289892	2289892	1							PacBio	University College Cork	PRJNA387670	SAMN07160580	1984	1841
GCF_002838665.1	ASM283866v1	Bifidobacterium breve	1685	OK		NRBB27					GCF_002838665.1-RS_2024_08_05	2289838	1	Complete Genome	2017-12-13		2289838	2289838	1							PacBio	University College Cork	PRJNA387692	SAMN07160976	1986	1844
GCF_002838685.1	ASM283868v1	Bifidobacterium breve	1685	OK		NRBB49					GCF_002838685.1-RS_2024_08_05	2289791	1	Complete Genome	2017-12-13		2289791	2289791	1							PacBio	University College Cork	PRJNA387696	SAMN07160977	1984	1842
GCF_002838705.1	ASM283870v1	Bifidobacterium breve	1685	OK		DRBB29					NCBI Prokaryotic Genome Annotation Pipeline (PGAP)	2435086	1	Complete Genome	2017-12-13		2435086	2435086	1							PacBio	University College Cork	PRJNA387697	SAMN07160978	2196	2048
GCF_002838725.1	ASM283872v1	Bifidobacterium breve	1685	OK		DRBB30					NCBI Prokaryotic Genome Annotation Pipeline (PGAP)	2471118	1	Complete Genome	2017-12-13		2471118	2471118	1							PacBio	University College Cork	PRJNA387698	SAMN07160979	2215	2068
GCF_002838745.1	ASM283874v1	Bifidobacterium breve	1685	OK		NRBB08					GCF_002838745.1-RS_2024_08_05	2289759	1	Complete Genome	2017-12-13		2289759	2289759	1							PacBio	University College Cork	PRJNA387665	SAMN07160574	1984	1835
GCF_002845845.1	ASM284584v1	Bifidobacterium bifidum	1681	OK		PRI 1					NCBI Prokaryotic Genome Annotation Pipeline (PGAP)	2243572	1	Complete Genome	2017-12-20		2243572	2243572	1							PacBio	Institute for Basic Science (IBS) and Pohang University of Science and Technology (POSTECH)	PRJNA257684	SAMN06140833	1904	1766
GCF_002846655.1	ASM284665v1	Bifidobacterium thermophilum	33905	Inconclusive		1543B					GCF_002846655.1-RS_2024_05_06	2316133		Contig	2017-12-21	PCGX01	276109									Illumina MiSeq	University of Parma	PRJNA412868	SAMN07731047	1783	1699
GCF_002846675.1	ASM284667v1	Bifidobacterium pseudolongum subsp. globosum	1690	OK		1744B					GCF_002846675.1-RS_2024_08_26	2143581		Contig	2017-12-21	PCHB01	130756									Illumina MiSeq	University of Parma	PRJNA412868	SAMN07731043	1894	1756
GCF_002846685.1	ASM284668v1	Bifidobacterium pseudolongum subsp. globosum	1690	OK		1619B					GCF_002846685.1-RS_2024_08_26	2050408		Contig	2017-12-21	PCHC01	178297									Illumina MiSeq	University of Parma	PRJNA412868	SAMN07731042	1808	1703
GCF_002846715.1	ASM284671v1	Bifidobacterium pseudolongum subsp. globosum	1690	OK		1549B					GCF_002846715.1-RS_2024_08_26	1990203		Contig	2017-12-21	PCHG01	173689									Illumina MiSeq	University of Parma	PRJNA412868	SAMN07731038	1758	1645
GCF_002846725.1	ASM284672v1	Bifidobacterium pseudolongum subsp. pseudolongum	31954	OK		1595B					GCF_002846725.1-RS_2024_08_26	1936418		Contig	2017-12-21	PCHF01	304680									Illumina MiSeq	University of Parma	PRJNA412868	SAMN07731039	1662	1570
GCF_002846755.1	ASM284675v1	Bifidobacterium pseudolongum subsp. pseudolongum	31954	OK		1370B					GCF_002846755.1-RS_2024_08_26	1902036		Contig	2017-12-21	PCHI01	223711									Illumina MiSeq	University of Parma	PRJNA412868	SAMN07731036	1660	1558
GCF_002846775.1	ASM284677v1	Bifidobacterium pseudolongum subsp. globosum	1690	OK		1520B					GCF_002846775.1-RS_2024_08_26	2008481		Contig	2017-12-21	PCHH01	1132522									Illumina MiSeq	University of Parma	PRJNA412868	SAMN07731037	1712	1611
GCF_002846785.1	ASM284678v1	Bifidobacterium thermophilum	33905	Inconclusive		1542B					GCF_002846785.1-RS_2024_08_26	2359132		Contig	2017-12-21	PCGY01	301403									Illumina MiSeq	University of Parma	PRJNA412868	SAMN07731046	1839	1726
GCF_002846815.1	ASM284681v1	Bifidobacterium pseudolongum subsp. globosum	1690	Inconclusive		1524B					GCF_002846815.1-RS_2024_09_10	2062414		Contig	2017-12-21	PCGZ01	210525									Illumina MiSeq	University of Parma	PRJNA412868	SAMN07731045	1787	1688
GCF_002846835.1	ASM284683v1	Bifidobacterium pseudolongum subsp. globosum	1690	OK		1747B					GCF_002846835.1-RS_2024_08_26	2143079		Contig	2017-12-21	PCHA01	166071									Illumina MiSeq	University of Parma	PRJNA412868	SAMN07731044	1915	1796
GCF_002846845.1	ASM284684v1	Bifidobacterium pseudolongum subsp. globosum	1690	OK		1734B					GCF_002846845.1-RS_2024_08_26	2111856		Contig	2017-12-21	PCHD01	150710									Illumina MiSeq	University of Parma	PRJNA412868	SAMN07731041	1876	1756
GCF_002846875.1	ASM284687v1	Bifidobacterium pseudolongum subsp. globosum	1690	OK		1691B					GCF_002846875.1-RS_2024_08_26	2148724		Contig	2017-12-21	PCHE01	133299									Illumina MiSeq	University of Parma	PRJNA412868	SAMN07731040	1898	1769
GCF_002846895.1	ASM284689v1	Bifidobacterium asteroides	1684	Inconclusive		1460B					GCF_002846895.1-RS_2024_09_10	2121817		Contig	2017-12-21	PCHJ01	166887									Illumina MiSeq	University of Parma	PRJNA412868	SAMN07731035	1726	1641
GCF_002860345.1	ASM286034v1	Bifidobacterium anseris	2020963	OK		Goo31D					GCF_002860345.1-RS_2024_04_15	2166761		Contig	2018-01-04	NMYC01	774458									Illumina MiSeq	University of Parma	PRJNA394715	SAMN07357717	1757	1669
GCF_002860355.1	ASM286035v1	Bifidobacterium margollesii	2020964	OK		Uis1B					GCF_002860355.1-RS_2024_04_15	2789387		Contig	2018-01-04	NMWU01	82667									Illumina MiSeq	University of Parma	PRJNA394715	SAMN07357716	2371	2253
GCF_002860365.1	ASM286036v1	Bifidobacterium parmae	361854	OK		Uis4E					GCF_002860365.1-RS_2024_04_15	2820211		Contig	2018-01-04	NMWT01	117467									Illumina MiSeq	University of Parma	PRJNA394715	SAMN07357718	2320	2205
GCF_002860405.1	ASM286040v1	Bifidobacterium imperatoris	2020965	OK		Tam1G					GCF_002860405.1-RS_2024_04_15	2639899		Contig	2018-01-04	NMWV01	105529									Illumina MiSeq	University of Parma	PRJNA394715	SAMN07357715	2298	2134
GCF_002861445.1	ASM286144v1	Bifidobacterium longum	216816	OK		UMB0788					GCF_002861445.1-RS_2024_09_01	2454926		Scaffold	2017-12-28	PKGP01	160645	160645	33							Illumina HiSeq	Loyola University Chicago	PRJNA316969	SAMN08193649	2155	2034
GCF_002861455.1	ASM286145v1	Bifidobacterium breve	1685	OK		UMB0915					GCF_002861455.1-RS_2024_09_01	2315004		Scaffold	2017-12-28	PKGQ01	267778	408690	16							Illumina HiSeq	Loyola University Chicago	PRJNA316969	SAMN08193648	2083	1909
GCF_002871815.1	ASM287181v1	Bifidobacterium breve	1685	OK		UMB0089					GCF_002871815.1-RS_2024_09_03	2336078		Scaffold	2018-01-10	PNHM01	268605	345599	35							Illumina HiSeq	Loyola University Chicago	PRJNA316969	SAMN07511392	2087	1917
GCF_002900845.1	ASM290084v1	Bifidobacterium longum subsp. infantis	1682	OK		CECT 7210					GCF_002900845.1-RS_2024_10_22	2467698		Contig	2015-02-21	CELR01	2467698										Ordesa	PRJEB7787	SAMEA3158508	2164	2022
GCF_002914815.1	ASM291481v1	Bifidobacterium animalis subsp. lactis	302911	OK		BL03					GCF_002914815.1-RS_2024_10_22	1917294		Contig	2018-02-02	NIGR01	200925									Illumina	CDI investments	PRJNA388854	SAMN07187788	1610	1535
GCF_002914865.1	ASM291486v1	Bifidobacterium breve	1685	OK		BB02					NCBI Prokaryotic Genome Annotation Pipeline (PGAP)	2317196		Contig	2018-02-02	NIGS01	176045									Illumina	CDI investments	PRJNA388854	SAMN07187787	2037	1897
GCF_002914895.1	ASM291489v1	Bifidobacterium animalis subsp. lactis	302911	OK		BI04					GCF_002914895.1-RS_2024_10_22	1916489		Contig	2018-02-02	NIGQ01	200848									Illumina	CDI investments	PRJNA388854	SAMN07187789	1611	1535
GCF_003024945.1	ASM302494v1	Bifidobacterium callitrichos	762209	OK		UMA51805					GCF_003024945.1-RS_2024_09_06	2777086		Contig	2018-03-29	NWTX01	101591									Illumina NextSeq	University of Massachusetts	PRJNA407801	SAMN07664461	2324	2205
GCF_003024955.1	ASM302495v1	Bifidobacterium callitrichos	762209	Failed		UMA51804					NCBI Prokaryotic Genome Annotation Pipeline (PGAP)	3032334		Contig	2018-03-29	NWTW01	82885									Illumina NextSeq	University of Massachusetts	PRJNA407801	SAMN07664420	2547	2436
GCF_003030905.1	ASM303090v1	Bifidobacterium adolescentis	1680	OK		2024-11-01					GCF_003030905.1-RS_2024_03_28	2192428	1	Complete Genome	2018-04-03		2192428	2192428	1							Illumina HiSeq	China Agricultural University	PRJNA445212	SAMN08770276	1855	1776
GCF_003094635.1	ASM309463v1	Bifidobacterium longum	216816	OK		DS9_3					GCF_003094635.1-RS_2024_04_03	2397171		Contig	2018-05-06	QDIF01	446423									Illumina MiSeq	USFDA	PRJNA336518	SAMN06464100	2076	1954
GCF_003094645.1	ASM309464v1	Bifidobacterium bifidum	1681	OK		DS33_23					GCF_003094645.1-RS_2024_04_03	2229571		Contig	2018-05-06	QDIH01	35418									Illumina MiSeq	USFDA	PRJNA336518	SAMN08949006	1933	1773
GCF_003094715.1	ASM309471v1	Bifidobacterium bifidum	1681	OK		DS32_23					GCF_003094715.1-RS_2024_04_06	2279931		Contig	2018-05-06	QDIX01	43322									NextSeq 500	USFDA	PRJNA336518	SAMN08949005	2000	1840
GCF_003094735.1	ASM309473v1	Bifidobacterium bifidum	1681	OK		DS31_23					GCF_003094735.1-RS_2024_08_06	2230880		Contig	2018-05-06	QDII01	51393									NextSeq 500	USFDA	PRJNA336518	SAMN08949004	1949	1796
GCF_003094755.1	ASM309475v1	Bifidobacterium bifidum	1681	OK		DS30_23					GCF_003094755.1-RS_2024_03_30	2254218		Contig	2018-05-06	QDIJ01	237526									NextSeq 500	USFDA	PRJNA336518	SAMN08949003	1945	1814
GCF_003094775.1	ASM309477v1	Bifidobacterium animalis subsp. lactis	302911	OK		DS27_2					GCF_003094775.1-RS_2024_10_23	1920466		Contig	2018-05-06	QDIL01	439277									Illumina MiSeq	USFDA	PRJNA336518	SAMN08948999	1617	1538
GCF_003094795.1	ASM309479v1	Bifidobacterium bifidum	1681	OK		DS25_23					GCF_003094795.1-RS_2024_04_03	2226658		Contig	2018-05-06	QDJA01	100937									Illumina MiSeq	USFDA	PRJNA336518	SAMN08949001	1910	1768
GCF_003094815.1	ASM309481v1	Bifidobacterium animalis subsp. lactis	302911	OK		DS24_2					GCF_003094815.1-RS_2024_04_04	1924949		Contig	2018-05-06	QDIN01	439271									Illumina MiSeq	USFDA	PRJNA336518	SAMN08948998	1622	1544
GCF_003094835.1	ASM309483v1	Bifidobacterium animalis subsp. lactis	302911	OK		DS23_2					GCF_003094835.1-RS_2024_04_04	1934130		Contig	2018-05-06	QDIO01	31950									Illumina MiSeq	USFDA	PRJNA336518	SAMN08948997	1681	1570
GCF_003094855.1	ASM309485v1	Bifidobacterium longum	216816	OK		DS15_3					GCF_003094855.1-RS_2024_04_03	2398181		Contig	2018-05-06	QDIQ01	407927									Illumina MiSeq	USFDA	PRJNA336518	SAMN06464097	2077	1956
GCF_003094875.1	ASM309487v1	Bifidobacterium animalis	28025	OK		DS15_2					NCBI Prokaryotic Genome Annotation Pipeline (PGAP)	1919293		Contig	2018-05-06	QDIR01	439309									Illumina MiSeq	USFDA	PRJNA336518	SAMN06464093	1614	1541
GCF_003094895.1	ASM309489v1	Bifidobacterium animalis	28025	OK		DS11_2					NCBI Prokaryotic Genome Annotation Pipeline (PGAP)	1920501		Contig	2018-05-06	QDIT01	1021771									Illumina MiSeq	USFDA	PRJNA336518	SAMN06464092	1613	1540
GCF_003094915.1	ASM309491v1	Bifidobacterium animalis subsp. lactis	302911	OK		CF3_2					GCF_003094915.1-RS_2024_10_23	1973241		Contig	2018-05-06	QDIV01	23859									NextSeq 500	USFDA	PRJNA336518	SAMN08948996	1877	1683
GCF_003094935.1	ASM309493v1	Bifidobacterium longum	216816	OK		DS18_3					GCF_003094935.1-RS_2024_08_01	2448259		Contig	2018-05-06	QDJB01	144459									Illumina MiSeq	USFDA	PRJNA336518	SAMN06464098	2184	2021
GCF_003094955.1	ASM309495v1	Bifidobacterium longum	216816	OK		DS1_3					GCF_003094955.1-RS_2024_04_08	2417279		Contig	2018-05-06	QDIW01	35857									Illumina MiSeq	USFDA	PRJNA336518	SAMN06464096	2184	2000
GCF_003094975.1	ASM309497v1	Bifidobacterium longum	216816	OK		DS7_3					GCF_003094975.1-RS_2024_04_08	2237293		Contig	2018-05-06	QDIG01	585360									Illumina MiSeq	USFDA	PRJNA336518	SAMN06464099	1874	1765
GCF_003094995.1	ASM309499v1	Bifidobacterium longum subsp. longum	1679	OK		DS32_3					GCF_003094995.1-RS_2024_04_08	2235932		Contig	2018-05-06	QDIY01	399293									NextSeq 500	USFDA	PRJNA336518	SAMN08949007	1877	1770
GCF_003095015.1	ASM309501v1	Bifidobacterium animalis subsp. lactis	302911	OK		DS28_2					GCF_003095015.1-RS_2024_10_23	1918800		Contig	2018-05-06	QDIK01	201007									Illumina MiSeq	USFDA	PRJNA336518	SAMN08949000	1611	1535
GCF_003095035.1	ASM309503v1	Bifidobacterium bifidum	1681	OK		DS26_23					GCF_003095035.1-RS_2024_04_03	2231875		Contig	2018-05-06	QDIM01	31211									NextSeq 500	USFDA	PRJNA336518	SAMN08949002	1928	1776
GCF_003095055.1	ASM309505v1	Bifidobacterium animalis	28025	OK		DS20_2					NCBI Prokaryotic Genome Annotation Pipeline (PGAP)	1928900		Scaffold	2018-05-06	QDIZ01	197725	201021	61							Illumina MiSeq	USFDA	PRJNA336518	SAMN06464095	1627	1548
GCF_003095075.1	ASM309507v1	Bifidobacterium animalis	28025	OK		DS2_2					NCBI Prokaryotic Genome Annotation Pipeline (PGAP)	1916859		Contig	2018-05-06	QDIP01	439299									Illumina MiSeq	USFDA	PRJNA336518	SAMN06464094	1611	1538
GCF_003095095.1	ASM309509v1	Bifidobacterium breve	1685	OK		DS15_17					NCBI Prokaryotic Genome Annotation Pipeline (PGAP)	2260680		Contig	2018-05-06	QDIS01	389505									Illumina MiSeq	USFDA	PRJNA336518	SAMN06464121	2011	1872
GCF_003095115.1	ASM309511v1	Bifidobacterium animalis	28025	OK		DS1_2					NCBI Prokaryotic Genome Annotation Pipeline (PGAP)	1920582		Contig	2018-05-06	QDIU01	1021771									Illumina MiSeq	USFDA	PRJNA336518	SAMN06464091	1614	1540
GCF_003129905.1	ASM312990v1	Bifidobacterium callitrichidarum	2052941	OK		TRI 5					GCF_003129905.1-RS_2024_04_03	3121265		Scaffold	2018-05-16	QFFM01	105337	105337	72							Illumina	University of Bologna	PRJNA464307	SAMN09080940	2646	2503
GCF_003129925.1	ASM312992v1	Bifidobacterium catulorum	1630173	OK		MRM 8.19					GCF_003129925.1-RS_2024_08_06	2611484		Scaffold	2018-05-16	QFFN01	62484	62484	93							Illumina	University of Bologna	PRJNA464312	SAMN09081216	2118	2026
GCF_003130775.1	ASM313077v1	Bifidobacterium longum	216816	OK		UMA026					NCBI Prokaryotic Genome Annotation Pipeline (PGAP)	2392556		Contig	2018-05-17	PHUM01	217209									Illumina NextSeq	University of Massachusetts Amherst	PRJNA419938	SAMN08102330	2133	1965
GCF_003202665.1	ASM320266v1	Bifidobacterium indicum	1691	Failed		ESL0197					GCF_003202665.1-RS_2024_03_29	1715238		Contig	2018-06-08	QGLI01	1389647									Illumina MiSeq	University of Lausanne	PRJNA471810	SAMN08297247	1400	1335
GCF_003202695.1	ASM320269v1	Bifidobacterium asteroides	1684	Inconclusive		ESL0200					GCF_003202695.1-RS_2024_09_22	1933421		Contig	2018-06-08	QGLL01	500320									Illumina MiSeq	University of Lausanne	PRJNA471810	SAMN08297250	1606	1524
GCF_003202715.1	ASM320271v1	Bifidobacterium asteroides	1684	Failed		ESL0198					NCBI Prokaryotic Genome Annotation Pipeline (PGAP)	2235610		Contig	2018-06-08	QGLJ01	618428									Illumina MiSeq	University of Lausanne	PRJNA471810	SAMN08297248	1801	1733
GCF_003202755.1	ASM320275v1	Bifidobacterium asteroides	1684	Inconclusive		ESL0199					GCF_003202755.1-RS_2024_09_24	2167340		Contig	2018-06-08	QGLK01	558059									Illumina MiSeq	University of Lausanne	PRJNA471810	SAMN08297249	1739	1654
GCF_003202855.1	ASM320285v1	Bifidobacterium asteroides	1684	OK		ESL0170					NCBI Prokaryotic Genome Annotation Pipeline (PGAP)	2175262		Contig	2018-06-08	QGLH01	1162986									Illumina MiSeq	University of Lausanne	PRJNA471810	SAMN08297246	1761	1676
GCF_003315615.1	ASM331561v1	Bifidobacterium xylocopae	2493119	OK		XV2					NCBI Prokaryotic Genome Annotation Pipeline (PGAP)	1848461		Contig	2018-07-12	PDCH01	107064									Illumina MiSeq	University of Bologna	PRJNA412690	SAMN07723028	1564	1470
GCF_003315635.1	ASM331563v1	Bifidobacterium aemilianum	2493120	OK		XV10					NCBI Prokaryotic Genome Annotation Pipeline (PGAP)	2017578		Contig	2018-07-12	PDCG01	331640									Illumina MiSeq	University of Bologna	PRJNA412690	SAMN07723029	1693	1572
GCF_003342655.1	ASM334265v1	Bifidobacterium longum subsp. longum	1679	OK		BORI					GCF_003342655.1-RS_2024_04_02	2311020	1	Complete Genome	2018-07-26		2311020	2311020	1							PacBio	BIFIDO Co., LTD	PRJNA481853	SAMN09691177	1915	1776
GCF_003369995.1	ASM336999v1	Bifidobacterium longum	216816	OK		N3A01					GCF_003369995.1-RS_2024_03_14	2305221		Scaffold	2018-08-10	NJNU01	15009	82928	46							Illumina MiSeq	University of Saskatchewan	PRJNA387952	SAMN07189849	2078	1868
GCF_003370005.1	ASM337000v1	Bifidobacterium longum	216816	OK		N6D05					GCF_003370005.1-RS_2024_03_14	2723321		Scaffold	2018-08-10	NJNR01	15942	25630	185							Illumina MiSeq	University of Saskatchewan	PRJNA387952	SAMN07189852	2599	2338
GCF_003370025.1	ASM337002v1	Bifidobacterium longum	216816	OK		N2G10					NCBI Prokaryotic Genome Annotation Pipeline (PGAP)	2278383		Scaffold	2018-08-10	NJNV01	6188	9284	351							Illumina MiSeq	University of Saskatchewan	PRJNA387952	SAMN07189848	2273	1974
GCF_003370035.1	ASM337003v1	Bifidobacterium longum	216816	OK		N2F05					GCF_003370035.1-RS_2024_03_14	2333415		Scaffold	2018-08-10	NJNW01	18726	105634	43							Illumina MiSeq	University of Saskatchewan	PRJNA387952	SAMN07189847	2052	1870
GCF_003370065.1	ASM337006v1	Bifidobacterium longum	216816	OK		N2E12					GCF_003370065.1-RS_2024_03_14	2344663		Scaffold	2018-08-10	NJNX01	14067	80659	55							Illumina MiSeq	University of Saskatchewan	PRJNA387952	SAMN07189846	2134	1933
GCF_003370095.1	ASM337009v1	Bifidobacterium longum	216816	OK		W35-1					GCF_003370095.1-RS_2024_03_14	2298368		Scaffold	2018-08-10	NJNY01	10854	17831	213							Illumina MiSeq	University of Saskatchewan	PRJNA387952	SAMN07189845	2100	1899
GCF_003370105.1	ASM337010v1	Bifidobacterium breve	1685	OK		N6D12					GCF_003370105.1-RS_2024_03_14	2290315		Scaffold	2018-08-10	NJOA01	22615	119740	42							Illumina MiSeq	University of Saskatchewan	PRJNA387952	SAMN07189843	2048	1859
GCF_003370125.1	ASM337012v1	Bifidobacterium breve	1685	OK		W20-13					GCF_003370125.1-RS_2024_03_14	2295149		Scaffold	2018-08-10	NJOC01	24440	43276	65							Illumina MiSeq	University of Saskatchewan	PRJNA387952	SAMN07189841	2084	1917
GCF_003370155.1	ASM337015v1	Bifidobacterium breve	1685	OK		2024-04-12					NCBI Prokaryotic Genome Annotation Pipeline (PGAP)	2260337		Scaffold	2018-08-10	NJOD01	6244	148702	32							Illumina MiSeq	University of Saskatchewan	PRJNA387952	SAMN07189840	2242	1900
GCF_003370175.1	ASM337017v1	Bifidobacterium breve	1685	OK		322-1					GCF_003370175.1-RS_2024_03_14	2236836		Scaffold	2018-08-10	NJOE01	17609	29270	103							Illumina MiSeq	University of Saskatchewan	PRJNA387952	SAMN07189839	2053	1871
GCF_003370195.1	ASM337019v1	Bifidobacterium breve	1685	OK		2024-01-30					GCF_003370195.1-RS_2024_09_13	2539531		Scaffold	2018-08-10	NJOG01	7088	125268	37							Illumina MiSeq	University of Saskatchewan	PRJNA387952	SAMN07189837	2621	2235
GCF_003370205.1	ASM337020v1	Bifidobacterium longum	216816	OK		N5E04					GCF_003370205.1-RS_2024_03_14	2455990		Scaffold	2018-08-10	NJNS01	7989	154725	30							Illumina MiSeq	University of Saskatchewan	PRJNA387952	SAMN07189851	2191	1932
GCF_003370225.1	ASM337022v1	Bifidobacterium longum	216816	OK		N3E01-2					GCF_003370225.1-RS_2024_03_14	2342776		Scaffold	2018-08-10	NJNT01	9875	202175	24							Illumina MiSeq	University of Saskatchewan	PRJNA387952	SAMN07189850	2168	1909
GCF_003370255.1	ASM337025v1	Bifidobacterium longum	216816	OK		239-2					GCF_003370255.1-RS_2024_03_14	2275165		Scaffold	2018-08-10	NJNZ01	21317	33459	116							Illumina MiSeq	University of Saskatchewan	PRJNA387952	SAMN07189844	2035	1812
GCF_003370265.1	ASM337026v1	Bifidobacterium breve	1685	OK		W56					GCF_003370265.1-RS_2024_03_14	2364053		Scaffold	2018-08-10	NJOB01	16027	126027	37							Illumina MiSeq	University of Saskatchewan	PRJNA387952	SAMN07189842	2174	1955
GCF_003370295.1	ASM337029v1	Bifidobacterium breve	1685	OK		91-1					GCF_003370295.1-RS_2024_03_14	2239257		Scaffold	2018-08-10	NJOF01	6895	188169	22							Illumina MiSeq	University of Saskatchewan	PRJNA387952	SAMN07189838	2178	1860
GCF_003390735.1	ASM339073v1	Bifidobacterium bifidum	1681	OK		S6					GCF_003390735.1-RS_2024_04_03	2311342	1	Complete Genome	2018-08-15		2311342	2311342	1							PacBio	Korea Food Research Institute	PRJNA397825	SAMN07484235	1950	1802
GCF_003390755.1	ASM339075v1	Bifidobacterium animalis subsp. lactis	302911	OK		S7					GCF_003390755.1-RS_2024_04_04	1944072	1	Complete Genome	2018-08-15		1944072	1944072	1							PacBio	Korea Food Research Institute	PRJNA397826	SAMN07488464	1631	1528
GCF_003428375.1	ASM342837v1	Bifidobacterium animalis subsp. lactis	302911	OK		IDCC4301					GCF_003428375.1-RS_2024_04_01	1944141	1	Complete Genome	2018-08-26		1944141	1944141	1							PacBio RSII; Illumina HiSeq	Research Laboratories, Ildong Pharmaceutical	PRJNA486607	SAMN09858435	1622	1543
GCF_003429385.1	ASM342938v1	Bifidobacterium adolescentis	1680	OK		6					GCF_003429385.1-RS_2024_03_30	2201808	1	Complete Genome	2018-08-28		2201808	2201808	1							PacBio	Korea Food Research Institute	PRJNA399823	SAMN07551488	1846	1757
GCF_003436025.1	ASM343602v1	Bifidobacterium pseudocatenulatum	28026	OK		TM10-1					GCF_003436025.1-RS_2024_09_17	2225345		Scaffold	2018-08-31	QSOG01	670542	670542	11							Illumina Hiseq	BGI	PRJNA482748	SAMN09737021	1833	1730
GCF_003436105.1	ASM343610v1	Bifidobacterium pseudocatenulatum	28026	OK		TM08-2					NCBI Prokaryotic Genome Annotation Pipeline (PGAP)	2330189		Contig	2018-08-31	QSOQ01	295179									IonProton	BGI	PRJNA482748	SAMN09737009	1952	1537
GCF_003436135.1	ASM343613v1	Bifidobacterium bifidum	1681	OK		TM07-4AC					GCF_003436135.1-RS_2024_09_17	2181809		Scaffold	2018-08-31	QSOS01	1217830	1281098	12							Illumina Hiseq	BGI	PRJNA482748	SAMN09737006	1837	1717
GCF_003436185.1	ASM343618v1	Bifidobacterium adolescentis	1680	OK		TM06-4					GCF_003436185.1-RS_2024_09_17	2150377		Scaffold	2018-08-31	QSPC01	299387	420367	13							Illumina Hiseq	BGI	PRJNA482748	SAMN09736994	1791	1694
GCF_003436315.1	ASM343631v1	Bifidobacterium pseudocatenulatum	28026	OK		TM07-3AT					GCF_003436315.1-RS_2024_09_17	2242522		Scaffold	2018-08-31	QSOT01	268067	488460	10							Illumina Hiseq	BGI	PRJNA482748	SAMN09737005	1836	1736
GCF_003436505.1	ASM343650v1	Bifidobacterium longum	216816	OK		TM04-17					GCF_003436505.1-RS_2024_09_17	2414802		Scaffold	2018-08-31	QSPY01	122812	134171	51							Illumina Hiseq	BGI	PRJNA482748	SAMN09736971	2126	1997
GCF_003436545.1	ASM343654v1	Bifidobacterium pseudocatenulatum	28026	OK		TM04-13					GCF_003436545.1-RS_2024_09_17	2264568		Scaffold	2018-08-31	QSQA01	180757	200743	15							Illumina Hiseq	BGI	PRJNA482748	SAMN09736969	1879	1771
GCF_003436575.1	ASM343657v1	Bifidobacterium bifidum	1681	OK		TM04-12					GCF_003436575.1-RS_2024_09_17	2314040		Scaffold	2018-08-31	QSQB01	701241	1444632	6							Illumina Hiseq	BGI	PRJNA482748	SAMN09736968	2007	1875
GCF_003436595.1	ASM343659v1	Bifidobacterium longum	216816	OK		TM02-7					GCF_003436595.1-RS_2024_09_17	2393254		Scaffold	2018-08-31	QSQD01	125787	176975	31							Illumina Hiseq	BGI	PRJNA482748	SAMN09736966	2032	1910
GCF_003436635.1	ASM343663v1	Bifidobacterium bifidum	1681	OK		TM02-17					GCF_003436635.1-RS_2024_09_17	2201168		Scaffold	2018-08-31	QSQE01	138736	207339	23							Illumina Hiseq	BGI	PRJNA482748	SAMN09736965	1842	1701
GCF_003436655.1	ASM343665v1	Bifidobacterium bifidum	1681	OK		TM02-15					GCF_003436655.1-RS_2024_09_17	2200316		Scaffold	2018-08-31	QSQF01	143838	207318	22							Illumina Hiseq	BGI	PRJNA482748	SAMN09736964	1839	1700
GCF_003436675.1	ASM343667v1	Bifidobacterium pseudocatenulatum	28026	OK		TM01-4					NCBI Prokaryotic Genome Annotation Pipeline (PGAP)	2189735		Scaffold	2018-08-31	QSQG01	220058	220058	24							IonProton	BGI	PRJNA482748	SAMN09736963	1823	1290
GCF_003436955.1	ASM343695v1	Bifidobacterium pseudocatenulatum	28026	OK		TF08-3AT					GCF_003436955.1-RS_2024_09_17	2261675		Scaffold	2018-08-31	QSRI01	545503	545503	14							Illumina Hiseq	BGI	PRJNA482748	SAMN09736917	1877	1776
GCF_003437075.1	ASM343707v1	Bifidobacterium pseudocatenulatum	28026	OK		TF07-45					GCF_003437075.1-RS_2024_09_17	2383735		Scaffold	2018-08-31	QSRN01	232325	232905	17							Illumina Hiseq	BGI	PRJNA482748	SAMN09736909	2063	1938
GCF_003437095.1	ASM343709v1	Bifidobacterium longum	216816	OK		TF07-39					GCF_003437095.1-RS_2024_09_17	2451819		Scaffold	2018-08-31	QSRO01	205546	207606	16							Illumina Hiseq	BGI	PRJNA482748	SAMN09736908	2136	2018
GCF_003437105.1	ASM343710v1	Bifidobacterium longum	216816	OK		TF07-34					GCF_003437105.1-RS_2024_09_17	2373802		Scaffold	2018-08-31	QSRP01	205088	335250	26							Illumina Hiseq	BGI	PRJNA482748	SAMN09736907	2010	1901
GCF_003437135.1	ASM343713v1	Bifidobacterium longum	216816	OK		TF07-31					GCF_003437135.1-RS_2024_09_17	2443319		Scaffold	2018-08-31	QSRQ01	190764	198669	22							Illumina Hiseq	BGI	PRJNA482748	SAMN09736906	2116	1995
GCF_003437155.1	ASM343715v1	Bifidobacterium pseudocatenulatum	28026	OK		TF07-23					GCF_003437155.1-RS_2024_09_17	2338335		Scaffold	2018-08-31	QSRR01	352302	352302	19							Illumina Hiseq	BGI	PRJNA482748	SAMN09736905	1960	1840
GCF_003437175.1	ASM343717v1	Bifidobacterium bifidum	1681	OK		TF07-22					GCF_003437175.1-RS_2024_09_17	2191425		Scaffold	2018-08-31	QSRS01	374426	374426	17							Illumina Hiseq	BGI	PRJNA482748	SAMN09736904	1854	1726
GCF_003437325.1	ASM343732v1	Bifidobacterium bifidum	1681	OK		TF06-14AC					GCF_003437325.1-RS_2024_09_17	2166065		Scaffold	2018-08-31	QSSD01	253412	278746	18							Illumina Hiseq	BGI	PRJNA482748	SAMN09736890	1828	1702
GCF_003437345.1	ASM343734v1	Bifidobacterium bifidum	1681	OK		TF06-13					GCF_003437345.1-RS_2024_09_17	2166278		Scaffold	2018-08-31	QSSE01	367866	488256	16							Illumina Hiseq	BGI	PRJNA482748	SAMN09736889	1830	1703
GCF_003437435.1	ASM343743v1	Bifidobacterium pseudocatenulatum	28026	OK		TM05-11					GCF_003437435.1-RS_2024_09_17	2294189		Scaffold	2018-08-31	QSPS01	168357	203351	22							Illumina Hiseq	BGI	PRJNA482748	SAMN09736977	1947	1840
GCF_003437455.1	ASM343745v1	Bifidobacterium longum	216816	OK		TM01-1					GCF_003437455.1-RS_2024_09_17	2350747		Scaffold	2018-08-31	QSQH01	184333	271391	19							Illumina Hiseq	BGI	PRJNA482748	SAMN09736962	2009	1887
GCF_003437695.1	ASM343769v1	Bifidobacterium longum	216816	OK		TF08-4AC					GCF_003437695.1-RS_2024_09_17	2429596		Scaffold	2018-08-31	QSRH01	381699	391986	22							Illumina Hiseq	BGI	PRJNA482748	SAMN09736919	2081	1967
GCF_003437715.1	ASM343771v1	Bifidobacterium longum	216816	OK		TF06-45A					GCF_003437715.1-RS_2024_09_17	2525616		Scaffold	2018-08-31	QSRZ01	201540	201540	21							Illumina Hiseq	BGI	PRJNA482748	SAMN09736897	2309	2160
GCF_003437735.1	ASM343773v1	Bifidobacterium adolescentis	1680	OK		TF06-2AC					GCF_003437735.1-RS_2024_09_17	2265719		Scaffold	2018-08-31	QSSB01	249758	378399	22							Illumina Hiseq	BGI	PRJNA482748	SAMN09736894	1975	1877
GCF_003437755.1	ASM343775v1	Bifidobacterium adolescentis	1680	OK		TF06-29					GCF_003437755.1-RS_2024_09_17	2163523		Scaffold	2018-08-31	QSSC01	261542	1115545	23							Illumina Hiseq	BGI	PRJNA482748	SAMN09736893	1857	1764
GCF_003437775.1	ASM343777v1	Bifidobacterium adolescentis	1680	OK		TF06-10AC					GCF_003437775.1-RS_2024_09_17	2162486		Scaffold	2018-08-31	QSSG01	261464	1115497	23							Illumina Hiseq	BGI	PRJNA482748	SAMN09736887	1856	1764
GCF_003437785.1	ASM343778v1	Bifidobacterium bifidum	1681	OK		TF05-39					GCF_003437785.1-RS_2024_09_17	2178946		Scaffold	2018-08-31	QSSI01	1152237	1366166	14							Illumina Hiseq	BGI	PRJNA482748	SAMN09736884	1840	1710
GCF_003437825.1	ASM343782v1	Bifidobacterium pseudocatenulatum	28026	OK		TF05-2AC					GCF_003437825.1-RS_2024_09_17	2206288		Scaffold	2018-08-31	QSSK01	706200	844126	6							Illumina Hiseq	BGI	PRJNA482748	SAMN09736882	1850	1735
GCF_003437835.1	ASM343783v1	Bifidobacterium pseudocatenulatum	28026	OK		TF05-19AC					GCF_003437835.1-RS_2024_09_17	2176405		Scaffold	2018-08-31	QSSM01	256209	654100	13							Illumina Hiseq	BGI	PRJNA482748	SAMN09736879	1801	1699
GCF_003437945.1	ASM343794v1	Bifidobacterium bifidum	1681	OK		TF05-1					GCF_003437945.1-RS_2024_09_17	2329171		Scaffold	2018-08-31	QSSS01	259009	264781	15							Illumina Hiseq	BGI	PRJNA482748	SAMN09736871	1996	1846
GCF_003437995.1	ASM343799v1	Bifidobacterium longum	216816	OK		TF01-22					GCF_003437995.1-RS_2024_09_17	2384490		Scaffold	2018-08-31	QSSW01	260044	408998	14							Illumina Hiseq	BGI	PRJNA482748	SAMN09736866	2039	1928
GCF_003438015.1	ASM343801v1	Bifidobacterium pseudocatenulatum	28026	OK		OM10-8					NCBI Prokaryotic Genome Annotation Pipeline (PGAP)	2200949		Contig	2018-08-31	QSSY01	260042									IonProton	BGI	PRJNA482748	SAMN09736863	1798	1366
GCF_003438385.1	ASM343838v1	Bifidobacterium longum	216816	OK		OM05-2BH					GCF_003438385.1-RS_2024_09_17	2436854		Scaffold	2018-08-31	QSUI01	200221	200221	46							Illumina Hiseq	BGI	PRJNA482748	SAMN09736802	2167	2029
GCF_003438405.1	ASM343840v1	Bifidobacterium pseudocatenulatum	28026	OK		OM05-2					GCF_003438405.1-RS_2024_09_17	2365404		Scaffold	2018-08-31	QSUK01	262376	393237	16							Illumina Hiseq	BGI	PRJNA482748	SAMN09736800	2003	1889
GCF_003438485.1	ASM343848v1	Bifidobacterium longum	216816	OK		TF06-12AC					GCF_003438485.1-RS_2024_09_17	2527625		Scaffold	2018-08-31	QSSF01	154060	232960	21							Illumina Hiseq	BGI	PRJNA482748	SAMN09736888	2305	2150
GCF_003438565.1	ASM343856v1	Bifidobacterium animalis	28025	OK		TF04-14					GCF_003438565.1-RS_2024_04_27	1917571		Scaffold	2018-08-31	QSSU01	200984	200984	15							Illumina Hiseq	BGI	PRJNA482748	SAMN09736869	1610	1540
GCF_003438945.1	ASM343894v1	Bifidobacterium animalis	28025	OK		OM05-7AA					GCF_003438945.1-RS_2024_04_27	1916778		Scaffold	2018-08-31	QSUF01	198865	200973	17							Illumina Hiseq	BGI	PRJNA482748	SAMN09736809	1609	1539
GCF_003439655.1	ASM343965v1	Bifidobacterium pseudocatenulatum	28026	OK		OF05-12					GCF_003439655.1-RS_2024_09_17	2369746		Scaffold	2018-08-31	QSWD01	361492	397003	13							Illumina Hiseq	BGI	PRJNA482748	SAMN09736713	2042	1933
GCF_003457765.1	ASM345776v1	Bifidobacterium adolescentis	1680	OK		AF28-4AC					GCF_003457765.1-RS_2024_09_17	2141977		Scaffold	2018-09-05	QRTB01	247568	1195939	16							Illumina Hiseq	BGI	PRJNA482748	SAMN09734547	1793	1696
GCF_003457975.1	ASM345797v1	Bifidobacterium longum	216816	OK		AF27-1BH					GCF_003457975.1-RS_2024_09_17	2337082		Scaffold	2018-09-05	QRTM01	305451	305451	18							Illumina Hiseq	BGI	PRJNA482748	SAMN09734529	1987	1884
GCF_003458335.1	ASM345833v1	Bifidobacterium longum	216816	OK		AF26-10					GCF_003458335.1-RS_2024_09_17	2347460		Scaffold	2018-09-05	QRTY01	166709	176352	18							Illumina Hiseq	BGI	PRJNA482748	SAMN09734508	2010	1905
GCF_003458805.1	ASM345880v1	Bifidobacterium adolescentis	1680	OK		AF21-27					GCF_003458805.1-RS_2024_09_17	2277840		Scaffold	2018-09-05	QRVT01	171499	300971	25							Illumina Hiseq	BGI	PRJNA482748	SAMN09734426	1973	1882
GCF_003458965.1	ASM345896v1	Bifidobacterium pseudocatenulatum	28026	OK		AF26-1					GCF_003458965.1-RS_2024_09_17	2183304		Scaffold	2018-09-05	QRTZ01	527892	527892	11							Illumina Hiseq	BGI	PRJNA482748	SAMN09734507	1860	1753
GCF_003459475.1	ASM345947v1	Bifidobacterium pseudocatenulatum	28026	OK		AF20-20AC					GCF_003459475.1-RS_2024_09_17	2249138		Scaffold	2018-09-05	QRWB01	665756	665756	11							Illumina Hiseq	BGI	PRJNA482748	SAMN09734414	1868	1761
GCF_003459865.1	ASM345986v1	Bifidobacterium pseudocatenulatum	28026	OK		AF18-2AC					NCBI Prokaryotic Genome Annotation Pipeline (PGAP)	2370259		Contig	2018-09-05	QRXC01	180022									IonProton	BGI	PRJNA482748	SAMN09734359	2051	1522
GCF_003460425.1	ASM346042v1	Bifidobacterium pseudocatenulatum	28026	OK		AF17-20AC					GCF_003460425.1-RS_2024_09_17	2238891		Scaffold	2018-09-05	QRXU01	666220	666220	16							Illumina Hiseq	BGI	PRJNA482748	SAMN09734331	1858	1750
GCF_003462885.1	ASM346288v1	Bifidobacterium adolescentis	1680	OK		OF04-5					GCF_003462885.1-RS_2024_09_17	2141917		Scaffold	2018-09-06	QSCA01	247564	1195733	16							Illumina Hiseq	BGI	PRJNA482748	SAMN09736710	1790	1698
GCF_003462895.1	ASM346289v1	Bifidobacterium adolescentis	1680	OK		OF04-9AC					GCF_003462895.1-RS_2024_09_17	2142182		Scaffold	2018-09-06	QSBZ01	1195769	1195769	19							Illumina Hiseq	BGI	PRJNA482748	SAMN09736711	1793	1699
GCF_003463265.1	ASM346326v1	Bifidobacterium pseudocatenulatum	28026	OK		OF01-21AC					NCBI Prokaryotic Genome Annotation Pipeline (PGAP)	2252765		Contig	2018-09-06	QSCZ01	151985									IonProton	BGI	PRJNA482748	SAMN09736671	1869	1434
GCF_003463285.1	ASM346328v1	Bifidobacterium longum	216816	OK		OF01-16					GCF_003463285.1-RS_2024_09_17	2248299		Scaffold	2018-09-06	QSDD01	95280	99216	48							Illumina Hiseq	BGI	PRJNA482748	SAMN09736665	1926	1802
GCF_003463425.1	ASM346342v1	Bifidobacterium pseudocatenulatum	28026	OK		OF01-8					GCF_003463425.1-RS_2024_09_17	2287849		Scaffold	2018-09-06	QSCX01	553867	553867	18							Illumina Hiseq	BGI	PRJNA482748	SAMN09736676	1928	1820
GCF_003463455.1	ASM346345v1	Bifidobacterium pseudocatenulatum	28026	OK		OF01-2					GCF_003463455.1-RS_2024_09_17	2248920		Scaffold	2018-09-06	QSDA01	151398	207458	20							Illumina Hiseq	BGI	PRJNA482748	SAMN09736669	1876	1764
GCF_003463505.1	ASM346350v1	Bifidobacterium pseudocatenulatum	28026	OK		OF01-12					GCF_003463505.1-RS_2024_09_17	2284655		Scaffold	2018-09-06	QSDF01	284058	526445	15							Illumina Hiseq	BGI	PRJNA482748	SAMN09736662	1924	1815
GCF_003463615.1	ASM346361v1	Bifidobacterium pseudocatenulatum	28026	OK		CF01-1					NCBI Prokaryotic Genome Annotation Pipeline (PGAP)	2378235		Contig	2018-09-06	QSDK01	153733									IonProton	BGI	PRJNA482748	SAMN09736656	2063	1500
GCF_003464325.1	ASM346432v1	Bifidobacterium adolescentis	1680	OK		AF15-3					GCF_003464325.1-RS_2024_09_17	2197116		Scaffold	2018-09-06	QRYO01	512189	522312	12							Illumina Hiseq	BGI	PRJNA482748	SAMN09734284	1843	1749
GCF_003464575.1	ASM346457v1	Bifidobacterium longum	216816	OK		AF14-34					GCF_003464575.1-RS_2024_09_17	2409077		Scaffold	2018-09-06	QRZE01	259330	288688	30							Illumina Hiseq	BGI	PRJNA482748	SAMN09734258	2058	1930
GCF_003464685.1	ASM346468v1	Bifidobacterium longum	216816	OK		AF14-22					GCF_003464685.1-RS_2024_09_17	2407211		Scaffold	2018-09-06	QRZJ01	241269	252560	26							Illumina Hiseq	BGI	PRJNA482748	SAMN09734253	2067	1939
GCF_003464805.1	ASM346480v1	Bifidobacterium longum	216816	OK		AF13-41					GCF_003464805.1-RS_2024_09_17	2320313		Scaffold	2018-09-06	QRZU01	197942	197942	22							Illumina Hiseq	BGI	PRJNA482748	SAMN09734240	1989	1870
GCF_003464845.1	ASM346484v1	Bifidobacterium pseudolongum	1694	OK		AF13-3LB					GCF_003464845.1-RS_2024_03_30	2215443		Scaffold	2018-09-06	QRZV01	664915	664915	15							Illumina Hiseq	BGI	PRJNA482748	SAMN09734239	1919	1838
GCF_003464925.1	ASM346492v1	Bifidobacterium pseudocatenulatum	28026	OK		AF12-8LB-d					GCF_003464925.1-RS_2024_09_17	2202985		Scaffold	2018-09-06	QSAC01	303706	303706	14							Illumina Hiseq	BGI	PRJNA482748	SAMN09734227	1846	1734
GCF_003465065.1	ASM346506v1	Bifidobacterium pseudocatenulatum	28026	OK		AF12-10-6.0					GCF_003465065.1-RS_2024_09_17	2202226		Scaffold	2018-09-06	QSAK01	173334	235946	16							Illumina Hiseq	BGI	PRJNA482748	SAMN09734213	1835	1727
GCF_003465095.1	ASM346509v1	Bifidobacterium longum	216816	OK		AF11-41					GCF_003465095.1-RS_2024_09_17	2383621		Scaffold	2018-09-06	QSAM01	289062	291556	30							Illumina Hiseq	BGI	PRJNA482748	SAMN09734211	2086	1950
GCF_003465135.1	ASM346513v1	Bifidobacterium pseudocatenulatum	28026	OK		AF11-18					GCF_003465135.1-RS_2024_09_17	2267953		Scaffold	2018-09-06	QSAP01	682275	682275	9							Illumina Hiseq	BGI	PRJNA482748	SAMN09734208	1865	1769
GCF_003465205.1	ASM346520v1	Bifidobacterium adolescentis	1680	OK		AF14-56					GCF_003465205.1-RS_2024_09_17	2256986		Scaffold	2018-09-06	QRYX01	251814	299774	25							Illumina Hiseq	BGI	PRJNA482748	SAMN09734269	1944	1851
GCF_003465365.1	ASM346536v1	Bifidobacterium longum	216816	OK		AF13-34					GCF_003465365.1-RS_2024_09_17	2319487		Scaffold	2018-09-06	QRZY01	197940	197940	24							Illumina Hiseq	BGI	PRJNA482748	SAMN09734235	1988	1868
GCF_003465385.1	ASM346538v1	Bifidobacterium pseudocatenulatum	28026	OK		AF12-8A-LB					GCF_003465385.1-RS_2024_09_17	2203776		Scaffold	2018-09-06	QSAD01	186610	235923	16							Illumina Hiseq	BGI	PRJNA482748	SAMN09734226	1850	1739
GCF_003465425.1	ASM346542v1	Bifidobacterium bifidum	1681	OK		AF11-25B					GCF_003465425.1-RS_2024_09_17	2234035		Scaffold	2018-09-06	QSAO01	160658	186592	18							Illumina Hiseq	BGI	PRJNA482748	SAMN09734209	1893	1765
GCF_003465455.1	ASM346545v1	Bifidobacterium longum	216816	OK		AF11-12					GCF_003465455.1-RS_2024_09_17	2685340		Scaffold	2018-09-06	QSAR01	196789	233098	58							Illumina Hiseq	BGI	PRJNA482748	SAMN09734206	2468	2286
GCF_003465545.1	ASM346554v1	Bifidobacterium longum	216816	OK		AF08-2					GCF_003465545.1-RS_2024_09_17	2540121		Scaffold	2018-09-06	QSAY01	184760	307410	23							Illumina Hiseq	BGI	PRJNA482748	SAMN09734194	2249	2121
GCF_003465635.1	ASM346563v1	Bifidobacterium longum	216816	OK		AF05-2					GCF_003465635.1-RS_2024_09_17	2426911		Scaffold	2018-09-06	QSBF01	372365	388470	21							Illumina Hiseq	BGI	PRJNA482748	SAMN09734186	2146	2005
GCF_003465665.1	ASM346566v1	Bifidobacterium longum	216816	OK		AF05-16					GCF_003465665.1-RS_2024_09_17	2425745		Scaffold	2018-09-06	QSBG01	372342	387128	23							Illumina Hiseq	BGI	PRJNA482748	SAMN09734185	2149	2008
GCF_003465745.1	ASM346574v1	Bifidobacterium longum	216816	OK		AF04-13					GCF_003465745.1-RS_2024_09_17	2376016		Scaffold	2018-09-06	QSBN01	256464	266588	16							Illumina Hiseq	BGI	PRJNA482748	SAMN09734175	2023	1897
GCF_003465775.1	ASM346577v1	Bifidobacterium pseudocatenulatum	28026	OK		AF03-28					GCF_003465775.1-RS_2024_09_17	2360283		Scaffold	2018-09-06	QSBP01	288942	394890	18							Illumina Hiseq	BGI	PRJNA482748	SAMN09734173	1980	1872
GCF_003465785.1	ASM346578v1	Bifidobacterium longum	216816	OK		AF03-27					GCF_003465785.1-RS_2024_09_17	2446110		Scaffold	2018-09-06	QSBQ01	203979	311969	20							Illumina Hiseq	BGI	PRJNA482748	SAMN09734172	2088	1963
GCF_003466045.1	ASM346604v1	Bifidobacterium longum	216816	OK		AF03-20					GCF_003466045.1-RS_2024_09_17	2445778		Scaffold	2018-09-06	QSBS01	239198	385985	17							Illumina Hiseq	BGI	PRJNA482748	SAMN09734170	2076	1955
GCF_003466075.1	ASM346607v1	Bifidobacterium longum	216816	OK		AF03-10					GCF_003466075.1-RS_2024_09_17	2444083		Scaffold	2018-09-06	QSBU01	203956	311698	19							Illumina Hiseq	BGI	PRJNA482748	SAMN09734168	2075	1957
GCF_003466105.1	ASM346610v1	Bifidobacterium pseudocatenulatum	28026	OK		AF02-36-1					GCF_003466105.1-RS_2024_09_17	2185103		Scaffold	2018-09-06	QSBW01	229068	407144	16							Illumina Hiseq	BGI	PRJNA482748	SAMN09734165	1815	1704
GCF_003466335.1	ASM346633v1	Bifidobacterium adolescentis	1680	OK		TM06-51					GCF_003466335.1-RS_2024_09_17	2225243		Scaffold	2018-08-31	QSOZ01	199631	418995	26							Illumina Hiseq	BGI	PRJNA482748	SAMN09736997	1885	1789
GCF_003466365.1	ASM346636v1	Bifidobacterium bifidum	1681	OK		TM06-5					GCF_003466365.1-RS_2024_09_17	2203875		Scaffold	2018-08-31	QSPA01	164741	215314	23							Illumina Hiseq	BGI	PRJNA482748	SAMN09736996	1836	1708
GCF_003466395.1	ASM346639v1	Bifidobacterium bifidum	1681	OK		TM06-10					GCF_003466395.1-RS_2024_09_17	2207017		Scaffold	2018-08-31	QSPI01	139315	204945	26							Illumina Hiseq	BGI	PRJNA482748	SAMN09736987	1839	1715
GCF_003466425.1	ASM346642v1	Bifidobacterium longum	216816	OK		TM06-1					GCF_003466425.1-RS_2024_09_17	2404043		Scaffold	2018-08-31	QSPJ01	234600	513808	14							Illumina Hiseq	BGI	PRJNA482748	SAMN09736986	2031	1917
GCF_003466485.1	ASM346648v1	Bifidobacterium bifidum	1681	OK		TM05-15					GCF_003466485.1-RS_2024_09_17	2177368		Scaffold	2018-08-31	QSPQ01	1164180	1228897	15							Illumina Hiseq	BGI	PRJNA482748	SAMN09736979	1837	1708
GCF_003466505.1	ASM346650v1	Bifidobacterium longum	216816	OK		TM05-14					GCF_003466505.1-RS_2024_09_17	2506808		Scaffold	2018-08-31	QSPR01	346179	353696	19							Illumina Hiseq	BGI	PRJNA482748	SAMN09736978	2238	2089
GCF_003466545.1	ASM346654v1	Bifidobacterium longum	216816	OK		TM04-48B					GCF_003466545.1-RS_2024_09_17	2373237		Scaffold	2018-08-31	QSPU01	157585	188280	25							Illumina Hiseq	BGI	PRJNA482748	SAMN09736975	2062	1946
GCF_003467065.1	ASM346706v1	Bifidobacterium pseudocatenulatum	28026	OK		AM43-10					GCF_003467065.1-RS_2024_09_17	2198965		Scaffold	2018-09-06	QSFQ01	651961	1228168	7							Illumina Hiseq	BGI	PRJNA482748	SAMN09736560	1824	1724
GCF_003467335.1	ASM346733v1	Bifidobacterium adolescentis	1680	OK		AM41-17					GCF_003467335.1-RS_2024_09_17	2094567		Scaffold	2018-09-06	QSGI01	256011	341707	20							Illumina Hiseq	BGI	PRJNA482748	SAMN09736531	1733	1647
GCF_003467395.1	ASM346739v1	Bifidobacterium longum	216816	OK		AM39-8AC					GCF_003467395.1-RS_2024_09_17	2345691		Scaffold	2018-09-06	QSGR01	388797	1419475	14							Illumina Hiseq	BGI	PRJNA482748	SAMN09736517	2012	1895
GCF_003467515.1	ASM346751v1	Bifidobacterium pseudocatenulatum	28026	OK		AM38-8					GCF_003467515.1-RS_2024_09_17	2309250		Scaffold	2018-09-06	QSHB01	462823	462823	12							Illumina Hiseq	BGI	PRJNA482748	SAMN09736506	1918	1814
GCF_003467755.1	ASM346775v1	Bifidobacterium pseudocatenulatum	28026	OK		AM36-5BH					GCF_003467755.1-RS_2024_09_17	2163900		Scaffold	2018-09-06	QSHR01	173327	269042	18							Illumina Hiseq	BGI	PRJNA482748	SAMN09736486	1813	1706
GCF_003467785.1	ASM346778v1	Bifidobacterium pseudocatenulatum	28026	OK		AM36-2AC					GCF_003467785.1-RS_2024_09_17	2163183		Scaffold	2018-09-06	QSHV01	263113	263113	17							Illumina Hiseq	BGI	PRJNA482748	SAMN09736481	1812	1702
GCF_003467905.1	ASM346790v1	Bifidobacterium longum	216816	OK		AM34-3					GCF_003467905.1-RS_2024_09_17	2377486		Scaffold	2018-09-06	QSIE01	141264	197528	24							Illumina Hiseq	BGI	PRJNA482748	SAMN09736466	2021	1905
GCF_003467985.1	ASM346798v1	Bifidobacterium bifidum	1681	OK		AM42-15AC					GCF_003467985.1-RS_2024_09_17	2309446		Scaffold	2018-09-06	QSGB01	494417	550005	13							Illumina Hiseq	BGI	PRJNA482748	SAMN09736543	1965	1830
GCF_003468005.1	ASM346800v1	Bifidobacterium longum	216816	OK		AM42-13AT					GCF_003468005.1-RS_2024_09_17	2226368		Scaffold	2018-09-06	QSGC01	202151	302840	16							Illumina Hiseq	BGI	PRJNA482748	SAMN09736542	1863	1761
GCF_003468265.1	ASM346826v1	Bifidobacterium longum	216816	OK		AM39-10AC					GCF_003468265.1-RS_2024_09_17	2233711		Scaffold	2018-09-06	QSGY01	486685	486685	14							Illumina Hiseq	BGI	PRJNA482748	SAMN09736509	1862	1756
GCF_003468385.1	ASM346838v1	Bifidobacterium adolescentis	1680	OK		AM36-3AC					GCF_003468385.1-RS_2024_09_17	2215465		Scaffold	2018-09-06	QSHT01	225493	1216252	16							Illumina Hiseq	BGI	PRJNA482748	SAMN09736483	1861	1764
GCF_003468415.1	ASM346841v1	Bifidobacterium bifidum	1681	OK		AM36-1AC					GCF_003468415.1-RS_2024_09_17	2153678		Scaffold	2018-09-06	QSHW01	334029	588702	7							Illumina Hiseq	BGI	PRJNA482748	SAMN09736479	1834	1709
GCF_003468555.1	ASM346855v1	Bifidobacterium pseudocatenulatum	28026	OK		AM33-6					GCF_003468555.1-RS_2024_09_17	2261451		Scaffold	2018-09-06	QSIM01	251619	539731	13							Illumina Hiseq	BGI	PRJNA482748	SAMN09736456	1902	1797
GCF_003468805.1	ASM346880v1	Bifidobacterium longum	216816	OK		AM31-13LB					GCF_003468805.1-RS_2024_09_17	2434520		Scaffold	2018-09-06	QSJE01	267249	315543	14							Illumina Hiseq	BGI	PRJNA482748	SAMN09736426	2101	2000
GCF_003468825.1	ASM346882v1	Bifidobacterium longum	216816	OK		AM30-9LB					GCF_003468825.1-RS_2024_10_13	2297471		Scaffold	2018-09-06	QSJH01	141702	188361	28							Illumina Hiseq	BGI	PRJNA482748	SAMN09736422	2007	1894
GCF_003469145.1	ASM346914v1	Bifidobacterium adolescentis	1680	OK		AM34-11					GCF_003469145.1-RS_2024_09_17	2173388		Scaffold	2018-09-06	QSIK01	566675	1612567	16							Illumina Hiseq	BGI	PRJNA482748	SAMN09736459	1809	1715
GCF_003470125.1	ASM347012v1	Bifidobacterium pseudocatenulatum	28026	OK		AM26-14LB					GCF_003470125.1-RS_2024_09_17	2218563		Scaffold	2018-09-06	QSLD01	667772	667772	13							Illumina Hiseq	BGI	PRJNA482748	SAMN09736330	1842	1745
GCF_003470545.1	ASM347054v1	Bifidobacterium pseudocatenulatum	28026	OK		AM19-19					NCBI Prokaryotic Genome Annotation Pipeline (PGAP)	2181984		Contig	2018-09-06	QRJC01	210479									IonProton	BGI	PRJNA482748	SAMN09734878	1785	1382
GCF_003470585.1	ASM347058v1	Bifidobacterium bifidum	1681	OK		AM18-29					GCF_003470585.1-RS_2024_09_17	2201171		Scaffold	2018-09-06	QRJI01	202593	290921	21							Illumina Hiseq	BGI	PRJNA482748	SAMN09734868	1861	1739
GCF_003470615.1	ASM347061v1	Bifidobacterium bifidum	1681	OK		AM18-12AC					GCF_003470615.1-RS_2024_09_17	2204164		Scaffold	2018-09-06	QRJM01	328264	350679	21							Illumina Hiseq	BGI	PRJNA482748	SAMN09734861	1863	1741
GCF_003471245.1	ASM347124v1	Bifidobacterium longum	216816	OK		AM21-20					GCF_003471245.1-RS_2024_09_17	2332494		Scaffold	2018-09-06	QRIR01	183215	210049	25							Illumina Hiseq	BGI	PRJNA482748	SAMN09734892	1965	1851
GCF_003471295.1	ASM347129v1	Bifidobacterium pseudocatenulatum	28026	OK		AM20-9-6.0					GCF_003471295.1-RS_2024_09_17	2159427		Scaffold	2018-09-06	QRIU01	292255	292255	18							Illumina Hiseq	BGI	PRJNA482748	SAMN09734886	1809	1708
GCF_003471325.1	ASM347132v1	Bifidobacterium pseudocatenulatum	28026	OK		AM20-6					GCF_003471325.1-RS_2024_09_17	2230637		Scaffold	2018-09-06	QRIV01	206223	640863	13							Illumina Hiseq	BGI	PRJNA482748	SAMN09734885	1907	1810
GCF_003471345.1	ASM347134v1	Bifidobacterium longum	216816	OK		AM20-3					GCF_003471345.1-RS_2024_09_17	2298098		Scaffold	2018-09-06	QRIY01	124842	175604	38							Illumina Hiseq	BGI	PRJNA482748	SAMN09734882	1931	1811
GCF_003471355.1	ASM347135v1	Bifidobacterium longum	216816	OK		AM20-39					GCF_003471355.1-RS_2024_09_17	2296533		Scaffold	2018-09-06	QRIW01	160673	229410	22							Illumina Hiseq	BGI	PRJNA482748	SAMN09734884	1931	1805
GCF_003471385.1	ASM347138v1	Bifidobacterium longum	216816	OK		AM20-19AC					GCF_003471385.1-RS_2024_09_17	2294887		Scaffold	2018-09-06	QRIZ01	152458	157488	43							Illumina Hiseq	BGI	PRJNA482748	SAMN09734881	1937	1816
GCF_003471415.1	ASM347141v1	Bifidobacterium pseudocatenulatum	28026	OK		AM20-1					GCF_003471415.1-RS_2024_09_17	2237967		Scaffold	2018-09-06	QRJB01	572201	637259	13							Illumina Hiseq	BGI	PRJNA482748	SAMN09734879	1918	1812
GCF_003471505.1	ASM347150v1	Bifidobacterium pseudocatenulatum	28026	OK		AM18-42					GCF_003471505.1-RS_2024_09_17	2225059		Scaffold	2018-09-06	QRJG01	527425	1255145	9							Illumina Hiseq	BGI	PRJNA482748	SAMN09734871	1842	1733
GCF_003471555.1	ASM347155v1	Bifidobacterium bifidum	1681	OK		AM18-11					GCF_003471555.1-RS_2024_09_17	2204574		Scaffold	2018-09-06	QRJN01	136208	350678	22							Illumina Hiseq	BGI	PRJNA482748	SAMN09734860	1861	1737
GCF_003471595.1	ASM347159v1	Bifidobacterium bifidum	1681	OK		AM18-1					GCF_003471595.1-RS_2024_09_17	2202931		Scaffold	2018-09-06	QRJP01	350700	350700	21							Illumina Hiseq	BGI	PRJNA482748	SAMN09734857	1862	1735
GCF_003471915.1	ASM347191v1	Bifidobacterium longum	216816	OK		AM16-2					GCF_003471915.1-RS_2024_09_17	2288380		Scaffold	2018-09-06	QRKK01	232352	487196	17							Illumina Hiseq	BGI	PRJNA482748	SAMN09734826	1948	1846
GCF_003472095.1	ASM347209v1	Bifidobacterium adolescentis	1680	OK		AM14-37					GCF_003472095.1-RS_2024_03_28	2193162		Scaffold	2018-09-06	QRKU01	356021	485133	12							Illumina Hiseq	BGI	PRJNA482748	SAMN09734811	1836	1743
GCF_003472245.1	ASM347224v1	Bifidobacterium adolescentis	1680	OK		AM12-59					GCF_003472245.1-RS_2024_09_17	2288825		Scaffold	2018-09-06	QRLL01	121470	128051	64							Illumina Hiseq	BGI	PRJNA482748	SAMN09734791	1970	1854
GCF_003472265.1	ASM347226v1	Bifidobacterium adolescentis	1680	OK		AM12-20					GCF_003472265.1-RS_2024_09_17	2293869		Scaffold	2018-09-06	QRLP01	307867	427740	25							Illumina Hiseq	BGI	PRJNA482748	SAMN09734786	1949	1853
GCF_003472305.1	ASM347230v1	Bifidobacterium longum	216816	OK		AM12-16					GCF_003472305.1-RS_2024_09_17	2307971		Scaffold	2018-09-06	QRLQ01	294014	294014	23							Illumina Hiseq	BGI	PRJNA482748	SAMN09734785	1915	1802
GCF_003472345.1	ASM347234v1	Bifidobacterium bifidum	1681	OK		AM12-10					GCF_003472345.1-RS_2024_09_17	2375485		Scaffold	2018-09-06	QRLR01	290837	553056	11							Illumina Hiseq	BGI	PRJNA482748	SAMN09734784	2061	1925
GCF_003472405.1	ASM347240v1	Bifidobacterium longum	216816	OK		AM11-2					NCBI Prokaryotic Genome Annotation Pipeline (PGAP)	2323343		Scaffold	2018-09-06	QRLW01	225303	225303	25							Illumina Hiseq	BGI	PRJNA482748	SAMN09734779	1979	1870
GCF_003472415.1	ASM347241v1	Bifidobacterium pseudocatenulatum	28026	OK		AM11-10					NCBI Prokaryotic Genome Annotation Pipeline (PGAP)	2336191		Scaffold	2018-09-06	QRLX01	550354	550354	18							Illumina Hiseq	BGI	PRJNA482748	SAMN09734778	1992	1882
GCF_003472545.1	ASM347254v1	Bifidobacterium pseudocatenulatum	28026	OK		AM10-24					GCF_003472545.1-RS_2024_09_17	2142379		Scaffold	2018-09-06	QRMD01	287388	312584	16							Illumina Hiseq	BGI	PRJNA482748	SAMN09734769	1792	1685
GCF_003472575.1	ASM347257v1	Bifidobacterium pseudocatenulatum	28026	OK		AM10-2					NCBI Prokaryotic Genome Annotation Pipeline (PGAP)	2142870		Scaffold	2018-09-06	QRMF01	530491	530491	13							Illumina Hiseq	BGI	PRJNA482748	SAMN09734766	1798	1691
GCF_003472605.1	ASM347260v1	Bifidobacterium longum	216816	OK		AM10-15B					GCF_003472605.1-RS_2024_09_17	2414114		Scaffold	2018-09-06	QRMG01	117826	118696	44							Illumina Hiseq	BGI	PRJNA482748	SAMN09734765	2026	1909
GCF_003472685.1	ASM347268v1	Bifidobacterium pseudocatenulatum	28026	OK		AM08-25					GCF_003472685.1-RS_2024_09_17	2339457		Scaffold	2018-09-06	QRMQ01	178197	200265	21							Illumina Hiseq	BGI	PRJNA482748	SAMN09734749	1936	1818
GCF_003472725.1	ASM347272v1	Bifidobacterium pseudocatenulatum	28026	OK		AM08-2					GCF_003472725.1-RS_2024_09_17	2327048		Scaffold	2018-09-06	QRMR01	170241	180410	24							Illumina Hiseq	BGI	PRJNA482748	SAMN09734748	1930	1818
GCF_003473025.1	ASM347302v1	Bifidobacterium pseudocatenulatum	28026	OK		AM13-8					GCF_003473025.1-RS_2024_09_17	2216375		Scaffold	2018-09-06	QRLC01	254487	332021	16							Illumina Hiseq	BGI	PRJNA482748	SAMN09734801	1858	1757
GCF_003473105.1	ASM347310v1	Bifidobacterium adolescentis	1680	OK		AM13-11					GCF_003473105.1-RS_2024_09_17	2263245		Scaffold	2018-09-06	QRLI01	622708	622708	15							Illumina Hiseq	BGI	PRJNA482748	SAMN09734794	1979	1891
GCF_003473115.1	ASM347311v1	Bifidobacterium pseudocatenulatum	28026	OK		AM13-2					GCF_003473115.1-RS_2024_09_17	2214411		Scaffold	2018-09-06	QRLG01	331287	528217	14							Illumina Hiseq	BGI	PRJNA482748	SAMN09734796	1852	1751
GCF_003473145.1	ASM347314v1	Bifidobacterium bifidum	1681	OK		AM12-9					GCF_003473145.1-RS_2024_09_17	2373327		Scaffold	2018-09-06	QRLK01	205082	298553	12							Illumina Hiseq	BGI	PRJNA482748	SAMN09734792	2063	1928
GCF_003473205.1	ASM347320v1	Bifidobacterium longum	216816	OK		AM11-5					GCF_003473205.1-RS_2024_09_17	2357113		Scaffold	2018-09-06	QRLT01	198351	203721	32							Illumina Hiseq	BGI	PRJNA482748	SAMN09734782	2020	1906
GCF_003473345.1	ASM347334v1	Bifidobacterium adolescentis	1680	OK		AF45-19					NCBI Prokaryotic Genome Annotation Pipeline (PGAP)	2247377		Contig	2018-09-06	QRNG01	112471									IonProton	BGI	PRJNA482748	SAMN09734719	1959	1396
GCF_003474015.1	ASM347401v1	Bifidobacterium pseudocatenulatum	28026	OK		AF45-10BH					NCBI Prokaryotic Genome Annotation Pipeline (PGAP)	2278709		Contig	2018-09-06	QRNL01	392361									IonProton	BGI	PRJNA482748	SAMN09734713	1892	1493
GCF_003474045.1	ASM347404v1	Bifidobacterium bifidum	1681	OK		AF45-10					NCBI Prokaryotic Genome Annotation Pipeline (PGAP)	2161923		Scaffold	2018-09-06	QRNM01	85030	85030	46							IonProton	BGI	PRJNA482748	SAMN09734712	1866	1420
GCF_003474525.1	ASM347452v1	Bifidobacterium pseudocatenulatum	28026	OK		AF41-3MH					NCBI Prokaryotic Genome Annotation Pipeline (PGAP)	2260224		Contig	2018-09-06	QRNZ01	227758									IonProton	BGI	PRJNA482748	SAMN09734692	1856	1369
GCF_003474835.1	ASM347483v1	Bifidobacterium pseudocatenulatum	28026	OK		AF36-12AT					GCF_003474835.1-RS_2024_09_18	2359221		Scaffold	2018-09-06	QRPH01	173953	330444	18							Illumina Hiseq	BGI	PRJNA482748	SAMN09734638	2046	1934
GCF_003474905.1	ASM347490v1	Bifidobacterium longum	216816	OK		AF36-1					GCF_003474905.1-RS_2024_09_18	2378857		Scaffold	2018-09-06	QRPJ01	205986	389464	19							Illumina Hiseq	BGI	PRJNA482748	SAMN09734632	2067	1958
GCF_003475025.1	ASM347502v1	Bifidobacterium longum	216816	OK		AF35-13AC					GCF_003475025.1-RS_2024_09_18	2394501		Scaffold	2018-09-06	QRPR01	204190	229867	21							Illumina Hiseq	BGI	PRJNA482748	SAMN09734620	2055	1946
GCF_003475055.1	ASM347505v1	Bifidobacterium longum	216816	OK		AF34-9AC					GCF_003475055.1-RS_2024_09_18	2402802		Scaffold	2018-09-06	QRPT01	151900	189936	36							Illumina Hiseq	BGI	PRJNA482748	SAMN09734618	2081	1947
GCF_003475835.1	ASM347583v1	Bifidobacterium longum	216816	OK		AF30-12					GCF_003475835.1-RS_2024_09_18	2265641		Scaffold	2018-09-06	QRQV01	181338	575880	16							Illumina Hiseq	BGI	PRJNA482748	SAMN09734565	1899	1792
GCF_003475865.1	ASM347586v1	Bifidobacterium longum	216816	OK		AF30-11					GCF_003475865.1-RS_2024_09_18	2265900		Scaffold	2018-09-06	QRQW01	193720	304515	18							Illumina Hiseq	BGI	PRJNA482748	SAMN09734564	1892	1784
GCF_003534355.1	ASM353435v1	Bifidobacterium sp.	41200	OK					UBA8278		GCF_003534355.1-RS_2024_07_04	2232033		Scaffold	2018-09-10	DPDO01	33668	103690	32							Illumina HiSeq 2000	University of Queensland	PRJNA417962	SAMN08019592	1954	1839
GCF_003573895.1	ASM357389v1	Bifidobacterium bifidum	1681	OK		TMC 3115					NCBI Prokaryotic Genome Annotation Pipeline (PGAP)	2178894	1	Complete Genome	2017-10-03		2178894	2178894	1							PacBio RSII	Graduate School of Biostudies, Kyoto University	PRJDB5666	SAMD00078313	1823	1653
GCF_003606305.1	ASM360630v1	Bifidobacterium animalis subsp. lactis	302911	OK		HN019					GCF_003606305.1-RS_2024_04_02	1935423	1	Complete Genome	2018-09-28		1935423	1935423	1							Illumina MiSeq; Oxford Nanopore GridION	DuPont Nutrition & Health	PRJNA481603	SAMN09684768	1618	1539
GCF_003612445.1	ASM361244v1	Bifidobacterium pseudolongum	1694	OK		WYJ21-P61					GCF_003612445.1-RS_2024_09_20	2053787		Contig	2018-10-04	RAYV01	170451									Illumina HiSeq	Chinese Academy of Science	PRJNA486904	SAMN10024806	1772	1693
GCF_003671995.1	ASM367199v1	Bifidobacterium animalis subsp. animalis	302912	OK		CNCM I-4602					GCF_003671995.1-RS_2024_04_02	1932687	1	Complete Genome	2018-10-22		1932687	1932687	1							Pacbio SMRT sequencing	University College Cork	PRJNA445301	SAMN08774047	1595	1501
GCF_003688305.1	ASM368830v1	Bifidobacterium sp. wkB344	2025113	OK		wkB344					NCBI Prokaryotic Genome Annotation Pipeline (PGAP)	2089989		Contig	2018-10-25	NPOQ01	389556									Illumina MiSeq	University of Texas at Austin	PRJNA397192	SAMN07450800	1673	1590
GCF_003688325.1	ASM368832v1	Bifidobacterium sp. wkB338	2025114	OK		wkB338					NCBI Prokaryotic Genome Annotation Pipeline (PGAP)	2195981		Contig	2018-10-25	NPOR01	148114									Illumina MiSeq	University of Texas at Austin	PRJNA397192	SAMN07450799	1769	1679
GCF_003788965.1	ASM378896v1	Bifidobacterium mongoliense	518643	OK		BMONG18					GCF_003788965.1-RS_2024_04_27	2132511		Contig	2018-11-16	QRAJ01	180149									Illumina MiSeq	University of Parma	PRJNA482744	SAMN09711768	1814	1704
GCF_003790375.1	ASM379037v1	Bifidobacterium longum	216816	OK		ICIS-505					NCBI Prokaryotic Genome Annotation Pipeline (PGAP)	2448844	1	Contig	2018-11-27	RJZF01	224635									Illumina MiSeq	Institute for Cellular and Intracellular Symbiosis	PRJNA379379	SAMN06606733	2162	2003
GCF_003790385.1	ASM379038v1	Bifidobacterium bifidum	1681	OK		ICIS-643					GCF_003790385.1-RS_2024_09_26	2281719		Contig	2018-11-18	RJZG01	351107									Illumina MiSeq	Institute for Cellular and Intracellular Symbiosis	PRJNA379396	SAMN06606988	1973	1825
GCF_003813065.1	ASM381306v1	Bifidobacterium breve	1685	OK		FDAARGOS_561					NCBI Prokaryotic Genome Annotation Pipeline (PGAP)	2275646	1	Complete Genome	2018-11-21		2275646	2275646	1							PacBio; Illumina	US Food and Drug Administration	PRJNA231221	SAMN10163185	2008	1878
GCF_003856735.1	ASM385673v1	Bifidobacterium adolescentis	1680	OK		P2P3					GCF_003856735.1-RS_2024_03_31	2202982	1	Complete Genome	2018-12-03		2202982	2202982	1							PacBio	Korea Food Research Institute	PRJNA419599	SAMN08093360	1851	1748
GCF_003860285.1	ASM386028v1	Bifidobacterium breve	1685	OK		lw01					GCF_003860285.1-RS_2024_03_28	2313172	1	Complete Genome	2018-12-04		2313172	2313172	1							Illumina HiSeq	Peking University	PRJNA507053	SAMN10484345	2026	1889
GCF_003951095.1	ASM395109v1	Bifidobacterium goeldii	2306975	OK		2034B					GCF_003951095.1-RS_2024_04_01	2607372		Contig	2018-12-17	QXGL01	359971									Illumina MiSeq	University of Parma	PRJNA488617	SAMN09937950	2094	2017
GCF_003951975.1	ASM395197v1	Bifidobacterium dolichotidis	2306976	OK		2036B					GCF_003951975.1-RS_2024_04_01	1921709		Contig	2018-12-17	QXGM01	1010282									Illumina MiSeq	University of Parma	PRJNA488617	SAMN09937951	1495	1417
GCF_003952005.1	ASM395200v1	Bifidobacterium callimiconis	2306973	OK		2028B					GCF_003952005.1-RS_2024_04_01	2962404		Contig	2018-12-17	QXGJ01	229096									Illumina MiSeq	University of Parma	PRJNA488617	SAMN09937948	2330	2233
GCF_003952025.1	ASM395202v1	Bifidobacterium castoris	2306972	OK		2020B					GCF_003952025.1-RS_2024_04_01	2496067		Contig	2018-12-17	QXGI01	324332									Illumina MiSeq	University of Parma	PRJNA488617	SAMN09937947	2117	2030
GCF_003952825.1	ASM395282v1	Bifidobacterium pseudocatenulatum	28026	OK		12					NCBI Prokaryotic Genome Annotation Pipeline (PGAP)	2192395	1	Complete Genome	2018-12-18		2192395	2192395	1							PacBio	Korea Food Research Institute	PRJNA420744	SAMN08116046	1792	1690
GCF_003952945.1	ASM395294v1	Bifidobacterium samirii	2306974	OK		2033B					GCF_003952945.1-RS_2024_04_01	2574625		Contig	2018-12-17	QXGK01	117265									Illumina MiSeq	University of Parma	PRJNA488617	SAMN09937949	2051	1960
GCF_003970855.1	ASM397085v1	Bifidobacterium animalis subsp. lactis	302911	OK		UBBLa 70					GCF_003970855.1-RS_2024_10_23	1944384		Contig	2018-12-16	RWKO01	94775									Illumina NextSeq	Unique Biotech Limited	PRJNA493554	SAMN10516502	1622	1540
GCF_003990235.1	ASM399023v1	Bifidobacterium longum subsp. longum	1679	OK		VKPM Ac-1636					GCF_003990235.1-RS_2024_10_23	2321741		Contig	2019-01-01	RZHL01	162253									Illumina MiSeq	Kurchatov Institute	PRJNA511803	SAMN10644101	2035	1900
GCF_004125375.1	ASM412537v1	Bifidobacterium longum	216816	OK		BB-79					GCF_004125375.1-RS_2024_04_08	2206088		Contig	2019-01-31	PIYT01	347030									Illumina	Hunan University of Science and Engineering	PRJNA420803	SAMN08120363	1892	1784
GCF_004135085.1	ASM413508v1	Bifidobacterium pullorum subsp. gallinarum	78344	OK		CACC 514					GCF_004135085.1-RS_2024_03_30	2414462	2	Complete Genome	2019-02-03		2405742	2405742	2							Illumina MiSeq	Center for industrialization of agricultural and livestock microorganisms	PRJNA516069	SAMN10782522	2100	1993
GCF_004135895.1	ASM413589v1	Bifidobacterium animalis	28025	OK		1					GCF_004135895.1-RS_2024_04_08	1931632	1	Complete Genome	2019-02-04		1931632	1931632	1							Illumina	China Agricultural University	PRJNA516982	SAMN10817706	1612	1538
GCF_004154425.1	ASM415442v1	Bifidobacterium animalis subsp. lactis	302911	OK		2010B					GCF_004154425.1-RS_2024_10_23	1982480		Contig	2019-02-11	RSCP01	121539									Illumina MiSeq	University of Parma	PRJNA506409	SAMN10459559	1656	1563
GCF_004154435.1	ASM415443v1	Bifidobacterium animalis subsp. lactis	302911	OK		1821B					GCF_004154435.1-RS_2024_08_01	2002722		Contig	2019-02-11	RSCT01	1022133									Illumina MiSeq	University of Parma	PRJNA506409	SAMN10459555	1675	1601
GCF_004154445.1	ASM415444v1	Bifidobacterium animalis subsp. lactis	302911	OK		1869B					GCF_004154445.1-RS_2024_10_23	1919416		Contig	2019-02-11	RSCR01	970600									Illumina MiSeq	University of Parma	PRJNA506409	SAMN10459557	1612	1538
GCF_004154455.1	ASM415445v1	Bifidobacterium animalis subsp. lactis	302911	OK		2011B					GCF_004154455.1-RS_2024_10_23	2083067		Contig	2019-02-11	RSCO01	97279									Illumina MiSeq	University of Parma	PRJNA506409	SAMN10459560	1766	1669
GCF_004154475.1	ASM415447v1	Bifidobacterium animalis subsp. lactis	302911	OK		1843B					GCF_004154475.1-RS_2024_03_30	1919208		Contig	2019-02-11	RSCS01	1022133									Illumina MiSeq	University of Parma	PRJNA506409	SAMN10459556	1613	1542
GCF_004154525.1	ASM415452v1	Bifidobacterium animalis subsp. lactis	302911	OK		1813B					GCF_004154525.1-RS_2024_03_29	1918955		Contig	2019-02-11	RSCU01	1022134									Illumina MiSeq	University of Parma	PRJNA506409	SAMN10459554	1611	1541
GCF_004154535.1	ASM415453v1	Bifidobacterium animalis subsp. lactis	302911	OK		1811B					GCF_004154535.1-RS_2024_10_23	1922614		Contig	2019-02-11	RSCV01	1021752									Illumina MiSeq	University of Parma	PRJNA506409	SAMN10459553	1618	1542
GCF_004154545.1	ASM415454v1	Bifidobacterium animalis subsp. lactis	302911	OK		1808B					GCF_004154545.1-RS_2024_03_30	1919402		Contig	2019-02-11	RSCW01	201529									Illumina MiSeq	University of Parma	PRJNA506409	SAMN10459552	1612	1541
GCF_004154555.1	ASM415455v1	Bifidobacterium animalis subsp. lactis	302911	OK		1528B					GCF_004154555.1-RS_2024_04_04	1953965		Contig	2019-02-11	RSCY01	1101042									Illumina MiSeq	University of Parma	PRJNA506409	SAMN10459550	1650	1570
GCF_004154565.1	ASM415456v1	Bifidobacterium animalis subsp. lactis	302911	OK		1316B					GCF_004154565.1-RS_2024_03_29	1919213		Contig	2019-02-11	RSDA01	1022136									Illumina MiSeq	University of Parma	PRJNA506409	SAMN10459548	1610	1540
GCF_004154625.1	ASM415462v1	Bifidobacterium animalis subsp. animalis	302912	OK		2006B					GCF_004154625.1-RS_2024_10_23	2163594		Contig	2019-02-11	RSDB01	87704									Illumina MiSeq	University of Parma	PRJNA506409	SAMN10459547	1796	1708
GCF_004154645.1	ASM415464v1	Bifidobacterium animalis subsp. lactis	302911	OK		2007B					GCF_004154645.1-RS_2024_10_23	1973192		Contig	2019-02-11	RSCQ01	131390									Illumina MiSeq	University of Parma	PRJNA506409	SAMN10459558	1644	1552
GCF_004154655.1	ASM415465v1	Bifidobacterium animalis subsp. lactis	302911	OK		1802B					GCF_004154655.1-RS_2024_03_30	1919480		Contig	2019-02-11	RSCX01	439265									Illumina MiSeq	University of Parma	PRJNA506409	SAMN10459551	1610	1540
GCF_004154695.1	ASM415469v1	Bifidobacterium animalis subsp. lactis	302911	OK		1395B					GCF_004154695.1-RS_2024_03_30	1918939		Contig	2019-02-11	RSCZ01	1021773									Illumina MiSeq	University of Parma	PRJNA506409	SAMN10459549	1611	1541
GCF_004154995.1	ASM415499v1	Bifidobacterium pseudolongum subsp. globosum	1690	OK		2114B					GCF_004154995.1-RS_2024_04_08	2047198		Contig	2019-02-11	RYUD01	1095343									Illumina MiSeq	University of Parma	PRJNA510800	SAMN10615463	1707	1630
GCF_004155015.1	ASM415501v1	Bifidobacterium pseudolongum subsp. pseudolongum	31954	OK		2054B					GCF_004155015.1-RS_2024_04_08	1974289		Contig	2019-02-11	RYUN01	503149									Illumina MiSeq	University of Parma	PRJNA510800	SAMN10615450	1673	1596
GCF_004155045.1	ASM415504v1	Bifidobacterium pseudolongum subsp. globosum	1690	OK		2083B					GCF_004155045.1-RS_2024_04_08	2059818		Contig	2019-02-11	RYUL01	217314									Illumina MiSeq	University of Parma	PRJNA510800	SAMN10615453	1751	1664
GCF_004155095.1	ASM415509v1	Bifidobacterium pseudolongum subsp. globosum	1690	OK		2019B					GCF_004155095.1-RS_2024_04_08	1943135		Contig	2019-02-11	RYUS01	138027									Illumina MiSeq	University of Parma	PRJNA510800	SAMN10615444	1668	1586
GCF_004155115.1	ASM415511v1	Bifidobacterium pseudolongum subsp. globosum	1690	OK		2004B					GCF_004155115.1-RS_2024_04_08	1910716		Contig	2019-02-11	RYUV01	161287									Illumina MiSeq	University of Parma	PRJNA510800	SAMN10615440	1643	1555
GCF_004155135.1	ASM415513v1	Bifidobacterium pseudolongum subsp. globosum	1690	OK		2071B					GCF_004155135.1-RS_2024_04_08	2084649		Contig	2019-02-11	RYUM01	102819									Illumina MiSeq	University of Parma	PRJNA510800	SAMN10615451	1830	1736
GCF_004155145.1	ASM415514v1	Bifidobacterium pseudolongum subsp. globosum	1690	OK		2012B					GCF_004155145.1-RS_2024_04_08	2070610		Contig	2019-02-11	SBKW01	153230									Illumina MiSeq	University of Parma	PRJNA510800	SAMN10615442	1812	1719
GCF_004155155.1	ASM415515v1	Bifidobacterium pseudolongum subsp. globosum	1690	OK		1678B					GCF_004155155.1-RS_2024_04_08	2033488		Contig	2019-02-11	SBKX01	143433									Illumina MiSeq	University of Parma	PRJNA510800	SAMN10615431	1749	1662
GCF_004155165.1	ASM415516v1	Bifidobacterium pseudolongum subsp. globosum	1690	OK		2029B					GCF_004155165.1-RS_2024_03_30	2132640		Contig	2019-02-11	RYUR01	1590650									Illumina MiSeq	University of Parma	PRJNA510800	SAMN10615446	1782	1715
GCF_004155235.1	ASM415523v1	Bifidobacterium pseudolongum subsp. globosum	1690	OK		1511B					GCF_004155235.1-RS_2024_04_08	1971056		Contig	2019-02-11	RYVN01	1460192									Illumina MiSeq	University of Parma	PRJNA510800	SAMN10615419	1663	1578
GCF_004155275.1	ASM415527v1	Bifidobacterium pseudolongum subsp. globosum	1690	OK		2017B					GCF_004155275.1-RS_2024_04_08	2189937		Contig	2019-02-11	RYUT01	617714									Illumina MiSeq	University of Parma	PRJNA510800	SAMN10615443	1957	1870
GCF_004155285.1	ASM415528v1	Bifidobacterium pseudolongum subsp. globosum	1690	OK		2000B					GCF_004155285.1-RS_2024_04_08	2112310		Contig	2019-02-11	RYUZ01	109337									Illumina MiSeq	University of Parma	PRJNA510800	SAMN10615436	1860	1768
GCF_004155295.1	ASM415529v1	Bifidobacterium pseudolongum subsp. globosum	1690	OK		2113B					GCF_004155295.1-RS_2024_04_08	1996348		Contig	2019-02-11	RYUE01	271228									Illumina MiSeq	University of Parma	PRJNA510800	SAMN10615462	1697	1615
GCF_004155305.1	ASM415530v1	Bifidobacterium pseudolongum subsp. globosum	1690	OK		2003B					GCF_004155305.1-RS_2024_04_08	2148604		Contig	2019-02-11	RYUW01	132065									Illumina MiSeq	University of Parma	PRJNA510800	SAMN10615439	1894	1797
GCF_004155325.1	ASM415532v1	Bifidobacterium pseudolongum subsp. globosum	1690	OK		22506					GCF_004155325.1-RS_2024_04_08	1913074		Contig	2019-02-11	RYUB01	240309									Illumina MiSeq	University of Parma	PRJNA510800	SAMN10615465	1623	1541
GCF_004155375.1	ASM415537v1	Bifidobacterium pseudolongum subsp. globosum	1690	OK		1805B					GCF_004155375.1-RS_2024_04_08	2102705		Contig	2019-02-11	RYVA01	459476									Illumina MiSeq	University of Parma	PRJNA510800	SAMN10615435	1790	1715
GCF_004155395.1	ASM415539v1	Bifidobacterium pseudolongum subsp. pseudolongum	31954	OK		1604B					GCF_004155395.1-RS_2024_04_08	1882038		Contig	2019-02-11	RYVH01	1139816									Illumina MiSeq	University of Parma	PRJNA510800	SAMN10615426	1601	1526
GCF_004155405.1	ASM415540v1	Bifidobacterium pseudolongum subsp. globosum	1690	OK		102017					GCF_004155405.1-RS_2024_04_08	1884108		Contig	2019-02-11	RYTY01	168536									Illumina MiSeq	University of Parma	PRJNA510800	SAMN10615468	1605	1534
GCF_004155425.1	ASM415542v1	Bifidobacterium pseudolongum subsp. globosum	1690	OK		102015					GCF_004155425.1-RS_2024_04_08	1918182		Contig	2019-02-11	RYTZ01	118276									Illumina MiSeq	University of Parma	PRJNA510800	SAMN10615467	1651	1579
GCF_004155435.1	ASM415543v1	Bifidobacterium pseudolongum subsp. globosum	1690	OK		22511					GCF_004155435.1-RS_2024_04_08	2018875		Contig	2019-02-11	RYUA01	146115									Illumina MiSeq	University of Parma	PRJNA510800	SAMN10615466	1713	1622
GCF_004155475.1	ASM415547v1	Bifidobacterium pseudolongum subsp. globosum	1690	OK		2109B					GCF_004155475.1-RS_2024_04_08	2039216		Contig	2019-02-11	SBKS01	1332186									Illumina MiSeq	University of Parma	PRJNA510800	SAMN10615461	1726	1651
GCF_004155495.1	ASM415549v1	Bifidobacterium pseudolongum subsp. globosum	1690	OK		2098B					GCF_004155495.1-RS_2024_04_08	1998347		Contig	2019-02-11	RYUG01	365991									Illumina MiSeq	University of Parma	PRJNA510800	SAMN10615458	1698	1615
GCF_004155505.1	ASM415550v1	Bifidobacterium pseudolongum subsp. globosum	1690	OK		2105B					GCF_004155505.1-RS_2024_04_08	1964892		Contig	2019-02-11	RYUF01	198562									Illumina MiSeq	University of Parma	PRJNA510800	SAMN10615460	1671	1594
GCF_004155525.1	ASM415552v1	Bifidobacterium pseudolongum subsp. globosum	1690	OK		2089B					GCF_004155525.1-RS_2024_04_08	2047482		Contig	2019-02-11	RYUI01	1129875									Illumina MiSeq	University of Parma	PRJNA510800	SAMN10615456	1694	1623
GCF_004155535.1	ASM415553v1	Bifidobacterium pseudolongum subsp. globosum	1690	Inconclusive		2093B					GCF_004155535.1-RS_2024_05_27	2132964		Contig	2019-02-11	RYUH01	251678									Illumina MiSeq	University of Parma	PRJNA510800	SAMN10615457	1790	1716
GCF_004155565.1	ASM415556v1	Bifidobacterium pseudolongum subsp. globosum	1690	OK		2072B					GCF_004155565.1-RS_2024_04_08	2082844		Contig	2019-02-11	SBKU01	218228									Illumina MiSeq	University of Parma	PRJNA510800	SAMN10615452	1812	1725
GCF_004155595.1	ASM415559v1	Bifidobacterium pseudolongum subsp. globosum	1690	OK		2048B					GCF_004155595.1-RS_2024_04_08	2030037		Contig	2019-02-11	RYUP01	1098737									Illumina MiSeq	University of Parma	PRJNA510800	SAMN10615448	1774	1683
GCF_004155615.1	ASM415561v1	Bifidobacterium pseudolongum subsp. globosum	1690	OK		2032B					GCF_004155615.1-RS_2024_03_30	2132192		Contig	2019-02-11	RYUQ01	561691									Illumina MiSeq	University of Parma	PRJNA510800	SAMN10615447	1784	1717
GCF_004155625.1	ASM415562v1	Bifidobacterium pseudolongum subsp. globosum	1690	OK		2009B					GCF_004155625.1-RS_2024_04_08	2107529		Contig	2019-02-11	RYUU01	129463									Illumina MiSeq	University of Parma	PRJNA510800	SAMN10615441	1799	1703
GCF_004155635.1	ASM415563v1	Bifidobacterium pseudolongum subsp. globosum	1690	OK		2023B					GCF_004155635.1-RS_2024_03_29	1983770		Contig	2019-02-11	SBKV01	386201									Illumina MiSeq	University of Parma	PRJNA510800	SAMN10615445	1690	1603
GCF_004155645.1	ASM415564v1	Bifidobacterium pseudolongum subsp. globosum	1690	OK		2001B					GCF_004155645.1-RS_2024_04_08	2095316		Contig	2019-02-11	RYUY01	201978									Illumina MiSeq	University of Parma	PRJNA510800	SAMN10615437	1798	1710
GCF_004155695.1	ASM415569v1	Bifidobacterium pseudolongum subsp. globosum	1690	OK		1791B					GCF_004155695.1-RS_2024_04_08	2130549		Contig	2019-02-11	RYVB01	195843									Illumina MiSeq	University of Parma	PRJNA510800	SAMN10615434	1846	1753
GCF_004155705.1	ASM415570v1	Bifidobacterium pseudolongum subsp. globosum	1690	OK		1770B					GCF_004155705.1-RS_2024_04_08	2114575		Contig	2019-02-11	RYVD01	267234									Illumina MiSeq	University of Parma	PRJNA510800	SAMN10615432	1832	1728
GCF_004155715.1	ASM415571v1	Bifidobacterium pseudolongum subsp. pseudolongum	31954	OK		1612B					GCF_004155715.1-RS_2024_04_08	1891497		Contig	2019-02-11	RYVG01	1540616									Illumina MiSeq	University of Parma	PRJNA510800	SAMN10615427	1644	1563
GCF_004155725.1	ASM415572v1	Bifidobacterium pseudolongum subsp. pseudolongum	31954	OK		1629B					GCF_004155725.1-RS_2024_04_08	1852430		Contig	2019-02-11	RYVE01	1126406									Illumina MiSeq	University of Parma	PRJNA510800	SAMN10615429	1600	1517
GCF_004155745.1	ASM415574v1	Bifidobacterium pseudolongum subsp. globosum	1690	OK		1578B					GCF_004155745.1-RS_2024_03_30	1950074		Contig	2019-02-11	RYVI01	246823									Illumina MiSeq	University of Parma	PRJNA510800	SAMN10615425	1649	1559
GCF_004155795.1	ASM415579v1	Bifidobacterium pseudolongum subsp. globosum	1690	OK		1565B					GCF_004155795.1-RS_2024_04_08	1956592		Contig	2019-02-11	RYVJ01	390659									Illumina MiSeq	University of Parma	PRJNA510800	SAMN10615423	1688	1602
GCF_004155805.1	ASM415580v1	Bifidobacterium pseudolongum subsp. globosum	1690	OK		1550B					GCF_004155805.1-RS_2024_04_08	2000909		Contig	2019-02-11	RYVK01	1605371									Illumina MiSeq	University of Parma	PRJNA510800	SAMN10615422	1722	1639
GCF_004155835.1	ASM415583v1	Bifidobacterium pseudolongum subsp. pseudolongum	31954	OK		1513B					GCF_004155835.1-RS_2024_04_08	1855765		Contig	2019-02-11	RYVM01	1495997									Illumina MiSeq	University of Parma	PRJNA510800	SAMN10615420	1594	1516
GCF_004155845.1	ASM415584v1	Bifidobacterium pseudolongum subsp. globosum	1690	OK		1546B					GCF_004155845.1-RS_2024_04_08	1955522		Contig	2019-02-11	RYVL01	220681									Illumina MiSeq	University of Parma	PRJNA510800	SAMN10615421	1688	1602
GCF_004155855.1	ASM415585v1	Bifidobacterium pseudolongum subsp. globosum	1690	OK		112206					GCF_004155855.1-RS_2024_04_08	1947489		Contig	2019-02-11	RYTX01	281333									Illumina MiSeq	University of Parma	PRJNA510800	SAMN10615469	1659	1584
GCF_004156075.1	ASM415607v1	Bifidobacterium pseudolongum subsp. globosum	1690	OK		2088B					GCF_004156075.1-RS_2024_04_08	1991771		Contig	2019-02-11	RYUJ01	256240									Illumina MiSeq	University of Parma	PRJNA510800	SAMN10615455	1693	1611
GCF_004156085.1	ASM415608v1	Bifidobacterium pseudolongum subsp. globosum	1690	OK		2115B					GCF_004156085.1-RS_2024_04_08	2016784		Contig	2019-02-11	RYUC01	471443									Illumina MiSeq	University of Parma	PRJNA510800	SAMN10615464	1694	1621
GCF_004156115.1	ASM415611v1	Bifidobacterium pseudolongum subsp. globosum	1690	OK		2049B					GCF_004156115.1-RS_2024_04_08	2189952		Contig	2019-02-11	RYUO01	617756									Illumina MiSeq	University of Parma	PRJNA510800	SAMN10615449	1956	1870
GCF_004156135.1	ASM415613v1	Bifidobacterium pseudolongum subsp. globosum	1690	OK		2086B					GCF_004156135.1-RS_2024_04_08	1996821		Contig	2019-02-11	RYUK01	203398									Illumina MiSeq	University of Parma	PRJNA510800	SAMN10615454	1699	1616
GCF_004156145.1	ASM415614v1	Bifidobacterium pseudolongum subsp. globosum	1690	OK		1616B					GCF_004156145.1-RS_2024_03_30	2031794		Contig	2019-02-11	RYVF01	98447									Illumina MiSeq	University of Parma	PRJNA510800	SAMN10615428	1747	1662
GCF_004156175.1	ASM415617v1	Bifidobacterium pseudolongum subsp. globosum	1690	OK		2103B					GCF_004156175.1-RS_2024_04_08	2080594		Contig	2019-02-11	SBKT01	105540									Illumina MiSeq	University of Parma	PRJNA510800	SAMN10615459	1782	1700
GCF_004156195.1	ASM415619v1	Bifidobacterium pseudolongum subsp. globosum	1690	OK		1655B					GCF_004156195.1-RS_2024_04_08	2031770		Contig	2019-02-11	SBKY01	143432									Illumina MiSeq	University of Parma	PRJNA510800	SAMN10615430	1750	1664
GCF_004156215.1	ASM415621v1	Bifidobacterium pseudolongum subsp. globosum	1690	OK		1577B					GCF_004156215.1-RS_2024_03_30	1949923		Contig	2019-02-11	SBKZ01	246823									Illumina MiSeq	University of Parma	PRJNA510800	SAMN10615424	1648	1558
GCF_004156235.1	ASM415623v1	Bifidobacterium pseudolongum subsp. globosum	1690	OK		2002B					GCF_004156235.1-RS_2024_04_08	2057959		Contig	2019-02-11	RYUX01	182712									Illumina MiSeq	University of Parma	PRJNA510800	SAMN10615438	1786	1701
GCF_004167365.1	ASM416736v1	Bifidobacterium bifidum	1681	OK		ca_0067					GCF_004167365.1-RS_2024_04_03	2188615		Contig	2019-02-11	RCXG01	508876									Illumina HiSeq	Broad Institute	PRJNA496358	SAMN10239585	1879	1752
GCF_004167565.1	ASM416756v1	Bifidobacterium pseudocatenulatum	28026	OK		ca_0067					GCF_004167565.1-RS_2024_04_02	2106190		Contig	2019-02-11	RCXS01	1659517									Illumina HiSeq	Broad Institute	PRJNA496358	SAMN10239588	1747	1654
GCF_004167585.1	ASM416758v1	Bifidobacterium adolescentis	1680	OK		ca_0067					NCBI Prokaryotic Genome Annotation Pipeline (PGAP)	2149199		Contig	2019-02-11	RCXE01	1549477									Illumina HiSeq	Broad Institute	PRJNA496358	SAMN10239583	1804	1704
GCF_004167725.1	ASM416772v1	Bifidobacterium longum	216816	OK		bk_0021					GCF_004167725.1-RS_2024_04_06	2320449		Contig	2019-02-11	RCXP01	214708									Illumina HiSeq	Broad Institute	PRJNA496358	SAMN10239587	2020	1892
GCF_004167735.1	ASM416773v1	Bifidobacterium dentium	1689	OK		cx_0004					GCF_004167735.1-RS_2024_03_31	2589878		Contig	2019-02-11	RCXJ01	366804									Illumina HiSeq	Broad Institute	PRJNA496358	SAMN10239586	2176	2095
GCF_004167905.1	ASM416790v1	Bifidobacterium animalis	28025	OK		co_0103					GCF_004167905.1-RS_2024_03_12	1920186		Contig	2019-02-11	RCXF01	352842									Illumina HiSeq	Broad Institute	PRJNA496358	SAMN10239584	1612	1541
GCF_004168525.1	ASM416852v1	Bifidobacterium pseudolongum subsp. globosum	1690	OK		1780B					GCF_004168525.1-RS_2024_04_08	1981485		Contig	2019-02-11	RYVC01	250271									Illumina MiSeq	University of Parma	PRJNA510800	SAMN10615433	1685	1602
GCF_004319685.1	ASM431968v1	Bifidobacterium breve	1685	OK		BR03					GCF_004319685.1-RS_2024_04_10	2274632	1	Chromosome	2019-02-28		2274532	2274632	1							PacBio RS; Illumina MiSeq	Microbion Srl	PRJNA512062	SAMN10659766	1946	1807
GCF_004324325.1	ASM432432v1	Bifidobacterium longum subsp. longum	1679	OK		C11A10B					GCF_004324325.1-RS_2024_10_23	2493030		Contig	2019-03-04	QKOJ01	160808									Illumina HiSeq	Jiangnan University	PRJNA474590	SAMN09355370	2210	2073
GCF_004332625.1	ASM433262v1	Bifidobacterium longum subsp. longum	1679	OK		MCC10114					GCF_004332625.1-RS_2024_10_23	2454594		Contig	2019-03-08	SHTD01	122702									Illumina MiSeq	Morinaga Milk Industry	PRJNA374900	SAMN06368664	2151	2029
GCF_004332635.1	ASM433263v1	Bifidobacterium longum subsp. longum	1679	OK		MCC10113					GCF_004332635.1-RS_2024_08_07	2464113		Contig	2019-03-08	SHTC01	104146									Illumina MiSeq	Morinaga Milk Industry	PRJNA374900	SAMN06368663	2185	2050
GCF_004332645.1	ASM433264v1	Bifidobacterium longum subsp. longum	1679	OK		MCC10115					GCF_004332645.1-RS_2024_10_23	2433724		Contig	2019-03-08	SHTE01	105978									Illumina MiSeq	Morinaga Milk Industry	PRJNA374900	SAMN06368665	2167	2043
GCF_004332655.1	ASM433265v1	Bifidobacterium longum subsp. longum	1679	OK		MCC10111					GCF_004332655.1-RS_2024_04_05	2438263		Contig	2019-03-08	SHTA01	104146									Illumina MiSeq	Morinaga Milk Industry	PRJNA374900	SAMN06368661	2143	2021
GCF_004332665.1	ASM433266v1	Bifidobacterium longum subsp. longum	1679	OK		MCC10108					GCF_004332665.1-RS_2024_04_07	2418752		Contig	2019-03-08	SHSZ01	71203									Illumina MiSeq	Morinaga Milk Industry	PRJNA374900	SAMN06368660	2139	1997
GCF_004332725.1	ASM433272v1	Bifidobacterium longum subsp. longum	1679	OK		MCC10101					GCF_004332725.1-RS_2024_10_23	2418061		Contig	2019-03-08	SHSU01	100597									Illumina MiSeq	Morinaga Milk Industry	PRJNA374900	SAMN06368655	2108	1975
GCF_004332735.1	ASM433273v1	Bifidobacterium longum subsp. longum	1679	OK		MCC10106					GCF_004332735.1-RS_2024_10_23	2415027		Contig	2019-03-08	SHSX01	73363									Illumina MiSeq	Morinaga Milk Industry	PRJNA374900	SAMN06368658	2099	1968
GCF_004332745.1	ASM433274v1	Bifidobacterium longum subsp. longum	1679	OK		MCC10099					GCF_004332745.1-RS_2024_03_30	2340071		Contig	2019-03-08	SHSS01	74628									Illumina MiSeq	Morinaga Milk Industry	PRJNA374900	SAMN06368653	2000	1886
GCF_004332755.1	ASM433275v1	Bifidobacterium longum subsp. longum	1679	OK		MCC10102					GCF_004332755.1-RS_2024_04_10	2538754		Contig	2019-03-08	SHSV01	111408									Illumina MiSeq	Morinaga Milk Industry	PRJNA374900	SAMN06368656	2239	2103
GCF_004332765.1	ASM433276v1	Bifidobacterium longum subsp. longum	1679	OK		MCC10107					GCF_004332765.1-RS_2024_08_07	2384750		Contig	2019-03-08	SHSY01	143881									Illumina MiSeq	Morinaga Milk Industry	PRJNA374900	SAMN06368659	2079	1946
GCF_004332825.1	ASM433282v1	Bifidobacterium longum subsp. longum	1679	OK		MCC10097					GCF_004332825.1-RS_2024_04_08	2280351		Contig	2019-03-08	SHSQ01	84305									Illumina MiSeq	Morinaga Milk Industry	PRJNA374900	SAMN06368651	1935	1815
GCF_004332835.1	ASM433283v1	Bifidobacterium longum subsp. longum	1679	OK		MCC10098					GCF_004332835.1-RS_2024_04_08	2326671		Contig	2019-03-08	SHSR01	103002									Illumina MiSeq	Morinaga Milk Industry	PRJNA374900	SAMN06368652	1956	1834
GCF_004332855.1	ASM433285v1	Bifidobacterium longum subsp. longum	1679	OK		MCC10095					GCF_004332855.1-RS_2024_10_23	2356818		Contig	2019-03-08	SHSO01	73899									Illumina MiSeq	Morinaga Milk Industry	PRJNA374900	SAMN06368649	2079	1951
GCF_004332865.1	ASM433286v1	Bifidobacterium longum subsp. longum	1679	OK		MCC10093					GCF_004332865.1-RS_2024_04_05	2458942		Contig	2019-03-08	SHSM01	107167									Illumina MiSeq	Morinaga Milk Industry	PRJNA374900	SAMN06368647	2145	2032
GCF_004332895.1	ASM433289v1	Bifidobacterium longum subsp. longum	1679	OK		MCC10094					GCF_004332895.1-RS_2024_10_23	2509624		Contig	2019-03-08	SHSN01	177716									Illumina MiSeq	Morinaga Milk Industry	PRJNA374900	SAMN06368648	2259	2113
GCF_004332925.1	ASM433292v1	Bifidobacterium longum subsp. longum	1679	OK		MCC10092					GCF_004332925.1-RS_2024_04_10	2234829		Contig	2019-03-08	SHSL01	64435									Illumina MiSeq	Morinaga Milk Industry	PRJNA374900	SAMN06368646	1905	1764
GCF_004332935.1	ASM433293v1	Bifidobacterium longum subsp. longum	1679	OK		MCC10112					GCF_004332935.1-RS_2024_04_10	2277568		Contig	2019-03-08	SHTB01	89604									Illumina MiSeq	Morinaga Milk Industry	PRJNA374900	SAMN06368662	1932	1813
GCF_004332945.1	ASM433294v1	Bifidobacterium longum subsp. longum	1679	OK		MCC10116					GCF_004332945.1-RS_2024_04_10	2628982		Contig	2019-03-08	SHTF01	174996									Illumina MiSeq	Morinaga Milk Industry	PRJNA374900	SAMN06368666	2340	2199
GCF_004332965.1	ASM433296v1	Bifidobacterium longum subsp. longum	1679	OK		MCC10100					GCF_004332965.1-RS_2024_10_23	2518004		Contig	2019-03-08	SHST01	161397									Illumina MiSeq	Morinaga Milk Industry	PRJNA374900	SAMN06368654	2197	2065
GCF_004333005.1	ASM433300v1	Bifidobacterium longum subsp. longum	1679	OK		MCC10103					GCF_004333005.1-RS_2024_10_23	2394684		Contig	2019-03-08	SHSW01	319915									Illumina MiSeq	Morinaga Milk Industry	PRJNA374900	SAMN06368657	2077	1960
GCF_004333015.1	ASM433301v1	Bifidobacterium longum subsp. longum	1679	OK		MCC10091					GCF_004333015.1-RS_2024_10_23	2394210		Contig	2019-03-08	SHSK01	102521									Illumina MiSeq	Morinaga Milk Industry	PRJNA374900	SAMN06368645	2087	1965
GCF_004333035.1	ASM433303v1	Bifidobacterium longum subsp. longum	1679	OK		MCC10090					GCF_004333035.1-RS_2024_03_30	2347309		Contig	2019-03-08	SHSJ01	101464									Illumina MiSeq	Morinaga Milk Industry	PRJNA374900	SAMN06368644	2009	1891
GCF_004333045.1	ASM433304v1	Bifidobacterium longum subsp. longum	1679	OK		MCC10096					GCF_004333045.1-RS_2024_04_10	2571288		Contig	2019-03-08	SHSP01	183522									Illumina MiSeq	Morinaga Milk Industry	PRJNA374900	SAMN06368650	2283	2137
GCF_004333065.1	ASM433306v1	Bifidobacterium longum subsp. longum	1679	OK		MCC10089					GCF_004333065.1-RS_2024_04_05	2324808		Contig	2019-03-08	SHSI01	128854									Illumina MiSeq	Morinaga Milk Industry	PRJNA374900	SAMN06368643	1968	1856
GCF_004333105.1	ASM433310v1	Bifidobacterium longum subsp. longum	1679	OK		MCC10087					GCF_004333105.1-RS_2024_04_05	2303186		Contig	2019-03-08	SHSH01	100861									Illumina MiSeq	Morinaga Milk Industry	PRJNA374900	SAMN06368642	1956	1837
GCF_004333115.1	ASM433311v1	Bifidobacterium longum subsp. longum	1679	OK		MCC10086					GCF_004333115.1-RS_2024_04_08	2283822		Contig	2019-03-08	SHSG01	152082									Illumina MiSeq	Morinaga Milk Industry	PRJNA374900	SAMN06368641	1930	1805
GCF_004333125.1	ASM433312v1	Bifidobacterium longum subsp. longum	1679	OK		MCC10084					GCF_004333125.1-RS_2024_04_10	2264348		Contig	2019-03-08	SHSE01	110605									Illumina MiSeq	Morinaga Milk Industry	PRJNA374900	SAMN06368639	1921	1801
GCF_004333165.1	ASM433316v1	Bifidobacterium longum subsp. longum	1679	OK		MCC10081					GCF_004333165.1-RS_2024_10_23	2323459		Contig	2019-03-08	SHSC01	144902									Illumina MiSeq	Morinaga Milk Industry	PRJNA374900	SAMN06368637	2037	1926
GCF_004333175.1	ASM433317v1	Bifidobacterium longum subsp. longum	1679	OK		MCC10080					GCF_004333175.1-RS_2024_04_10	2528934		Contig	2019-03-08	SHSB01	110566									Illumina MiSeq	Morinaga Milk Industry	PRJNA374900	SAMN06368636	2156	2031
GCF_004333205.1	ASM433320v1	Bifidobacterium longum subsp. longum	1679	OK		MCC10078					GCF_004333205.1-RS_2024_08_07	2271979		Contig	2019-03-08	SHRZ01	71937									Illumina MiSeq	Morinaga Milk Industry	PRJNA374900	SAMN06368634	1903	1777
GCF_004333215.1	ASM433321v1	Bifidobacterium longum subsp. longum	1679	OK		MCC10079					GCF_004333215.1-RS_2024_04_05	2382717		Contig	2019-03-08	SHSA01	74108									Illumina MiSeq	Morinaga Milk Industry	PRJNA374900	SAMN06368635	2073	1957
GCF_004333235.1	ASM433323v1	Bifidobacterium longum subsp. longum	1679	OK		MCC10076					GCF_004333235.1-RS_2024_04_10	2563554		Contig	2019-03-08	SHRX01	103390									Illumina MiSeq	Morinaga Milk Industry	PRJNA374900	SAMN06368632	2323	2182
GCF_004333265.1	ASM433326v1	Bifidobacterium longum subsp. longum	1679	OK		MCC10075					GCF_004333265.1-RS_2024_10_23	2384970		Contig	2019-03-08	SHRW01	104023									Illumina MiSeq	Morinaga Milk Industry	PRJNA374900	SAMN06368631	2087	1976
GCF_004333275.1	ASM433327v1	Bifidobacterium longum subsp. longum	1679	OK		MCC10073					GCF_004333275.1-RS_2024_10_23	2284295		Contig	2019-03-08	SHRU01	120386									Illumina MiSeq	Morinaga Milk Industry	PRJNA374900	SAMN06368629	1968	1849
GCF_004333305.1	ASM433330v1	Bifidobacterium longum subsp. longum	1679	OK		MCC10071					GCF_004333305.1-RS_2024_04_08	2287718		Contig	2019-03-08	SHRS01	100179									Illumina MiSeq	Morinaga Milk Industry	PRJNA374900	SAMN06368627	1928	1805
GCF_004333325.1	ASM433332v1	Bifidobacterium longum subsp. longum	1679	OK		MCC10070					GCF_004333325.1-RS_2024_10_23	2508225		Contig	2019-03-08	SHRR01	107690									Illumina MiSeq	Morinaga Milk Industry	PRJNA374900	SAMN06368626	2237	2082
GCF_004333335.1	ASM433333v1	Bifidobacterium longum subsp. longum	1679	OK		MCC10069					GCF_004333335.1-RS_2024_04_05	2367175		Contig	2019-03-08	SHRQ01	107420									Illumina MiSeq	Morinaga Milk Industry	PRJNA374900	SAMN06368625	2033	1913
GCF_004333365.1	ASM433336v1	Bifidobacterium longum subsp. longum	1679	OK		MCC10068					GCF_004333365.1-RS_2024_10_23	2407868		Contig	2019-03-08	SHRP01	100125									Illumina MiSeq	Morinaga Milk Industry	PRJNA374900	SAMN06368624	2043	1928
GCF_004333375.1	ASM433337v1	Bifidobacterium longum subsp. longum	1679	OK		MCC10067					GCF_004333375.1-RS_2024_04_05	2394373		Contig	2019-03-08	SHRO01	87768									Illumina MiSeq	Morinaga Milk Industry	PRJNA374900	SAMN06368623	2047	1930
GCF_004333385.1	ASM433338v1	Bifidobacterium longum subsp. longum	1679	OK		MCC10066					GCF_004333385.1-RS_2024_10_23	2293826		Contig	2019-03-08	SHRN01	99542									Illumina MiSeq	Morinaga Milk Industry	PRJNA374900	SAMN06368622	2001	1882
GCF_004333425.1	ASM433342v1	Bifidobacterium longum subsp. longum	1679	OK		MCC10064					GCF_004333425.1-RS_2024_04_10	2265777		Contig	2019-03-08	SHRM01	145462									Illumina MiSeq	Morinaga Milk Industry	PRJNA374900	SAMN06368621	1919	1808
GCF_004333445.1	ASM433344v1	Bifidobacterium longum subsp. longum	1679	OK		MCC10062					GCF_004333445.1-RS_2024_10_23	2325915		Contig	2019-03-08	SHRL01	90902									Illumina MiSeq	Morinaga Milk Industry	PRJNA374900	SAMN06368620	1988	1866
GCF_004333455.1	ASM433345v1	Bifidobacterium longum subsp. longum	1679	OK		MCC10055					GCF_004333455.1-RS_2024_10_23	2486026		Contig	2019-03-08	SHRF01	74000									Illumina MiSeq	Morinaga Milk Industry	PRJNA374900	SAMN06368614	2199	2050
GCF_004333465.1	ASM433346v1	Bifidobacterium longum subsp. longum	1679	OK		MCC10060					GCF_004333465.1-RS_2024_10_23	2313106		Contig	2019-03-08	SHRK01	89775									Illumina MiSeq	Morinaga Milk Industry	PRJNA374900	SAMN06368619	1973	1851
GCF_004333475.1	ASM433347v1	Bifidobacterium longum subsp. longum	1679	OK		MCC10056					GCF_004333475.1-RS_2024_04_07	2299748		Contig	2019-03-08	SHRG01	55659									Illumina MiSeq	Morinaga Milk Industry	PRJNA374900	SAMN06368615	2001	1868
GCF_004333515.1	ASM433351v1	Bifidobacterium longum subsp. longum	1679	OK		MCC10053					GCF_004333515.1-RS_2024_10_23	2425822		Contig	2019-03-08	SHRD01	104988									Illumina MiSeq	Morinaga Milk Industry	PRJNA374900	SAMN06368612	2092	1966
GCF_004333535.1	ASM433353v1	Bifidobacterium longum subsp. longum	1679	OK		MCC10052					GCF_004333535.1-RS_2024_04_07	2428737		Contig	2019-03-08	SHRC01	119614									Illumina MiSeq	Morinaga Milk Industry	PRJNA374900	SAMN06368611	2119	1982
GCF_004333555.1	ASM433355v1	Bifidobacterium longum subsp. longum	1679	OK		MCC10050					GCF_004333555.1-RS_2024_04_08	2280366		Contig	2019-03-08	SHRA01	119403									Illumina MiSeq	Morinaga Milk Industry	PRJNA374900	SAMN06368609	1910	1791
GCF_004333565.1	ASM433356v1	Bifidobacterium longum subsp. longum	1679	OK		MCC10048					GCF_004333565.1-RS_2024_10_23	2456016		Contig	2019-03-08	SHQZ01	86574									Illumina MiSeq	Morinaga Milk Industry	PRJNA374900	SAMN06368608	2093	1979
GCF_004333575.1	ASM433357v1	Bifidobacterium longum subsp. longum	1679	OK		MCC10046					GCF_004333575.1-RS_2024_04_08	2286406		Contig	2019-03-08	SHQX01	85849									Illumina MiSeq	Morinaga Milk Industry	PRJNA374900	SAMN06368606	1898	1770
GCF_004333625.1	ASM433362v1	Bifidobacterium longum subsp. longum	1679	OK		MCC10045					GCF_004333625.1-RS_2024_10_23	2437781		Contig	2019-03-08	SHQW01	96174									Illumina MiSeq	Morinaga Milk Industry	PRJNA374900	SAMN06368605	2129	2006
GCF_004333635.1	ASM433363v1	Bifidobacterium longum subsp. longum	1679	OK		MCC10043					GCF_004333635.1-RS_2024_04_10	2623861		Contig	2019-03-08	SHQU01	99529									Illumina MiSeq	Morinaga Milk Industry	PRJNA374900	SAMN06368603	2287	2146
GCF_004333645.1	ASM433364v1	Bifidobacterium longum subsp. longum	1679	OK		MCC10044					GCF_004333645.1-RS_2024_10_23	2512809		Contig	2019-03-08	SHQV01	146060									Illumina MiSeq	Morinaga Milk Industry	PRJNA374900	SAMN06368604	2208	2079
GCF_004333675.1	ASM433367v1	Bifidobacterium longum subsp. longum	1679	OK		MCC10042					GCF_004333675.1-RS_2024_04_05	2320556		Contig	2019-03-08	SHQT01	87304									Illumina MiSeq	Morinaga Milk Industry	PRJNA374900	SAMN06368602	1996	1888
GCF_004333695.1	ASM433369v1	Bifidobacterium longum subsp. longum	1679	OK		MCC10041					GCF_004333695.1-RS_2024_04_05	2370638		Contig	2019-03-08	SHQS01	100906									Illumina MiSeq	Morinaga Milk Industry	PRJNA374900	SAMN06368601	2040	1919
GCF_004333715.1	ASM433371v1	Bifidobacterium longum subsp. longum	1679	OK		MCC10035					GCF_004333715.1-RS_2024_10_23	2457503		Contig	2019-03-08	SHQN01	123287									Illumina MiSeq	Morinaga Milk Industry	PRJNA374900	SAMN06368596	2203	2056
GCF_004333735.1	ASM433373v1	Bifidobacterium longum subsp. longum	1679	OK		MCC10036					GCF_004333735.1-RS_2024_04_08	2249978		Contig	2019-03-08	SHQO01	362417									Illumina MiSeq	Morinaga Milk Industry	PRJNA374900	SAMN06368597	1940	1836
GCF_004333765.1	ASM433376v1	Bifidobacterium longum subsp. longum	1679	OK		MCC10034					GCF_004333765.1-RS_2024_04_10	2253632		Contig	2019-03-08	SHQM01	76880									Illumina MiSeq	Morinaga Milk Industry	PRJNA374900	SAMN06368595	1902	1786
GCF_004333775.1	ASM433377v1	Bifidobacterium longum subsp. longum	1679	OK		MCC10033					GCF_004333775.1-RS_2024_10_23	2392045		Contig	2019-03-08	SHQL01	87837									Illumina MiSeq	Morinaga Milk Industry	PRJNA374900	SAMN06368594	2074	1951
GCF_004333785.1	ASM433378v1	Bifidobacterium longum subsp. longum	1679	OK		MCC10031					GCF_004333785.1-RS_2024_04_05	2401154		Contig	2019-03-08	SHQK01	147308									Illumina MiSeq	Morinaga Milk Industry	PRJNA374900	SAMN06368593	2046	1929
GCF_004333795.1	ASM433379v1	Bifidobacterium longum subsp. longum	1679	OK		MCC10029					GCF_004333795.1-RS_2024_10_23	2346104		Contig	2019-03-08	SHQI01	121134									Illumina MiSeq	Morinaga Milk Industry	PRJNA374900	SAMN06368591	2031	1900
GCF_004333845.1	ASM433384v1	Bifidobacterium longum subsp. longum	1679	OK		MCC10025					GCF_004333845.1-RS_2024_10_23	2408845		Contig	2019-03-08	SHQF01	90355									Illumina MiSeq	Morinaga Milk Industry	PRJNA374900	SAMN06368588	2065	1940
GCF_004333855.1	ASM433385v1	Bifidobacterium longum subsp. longum	1679	OK		MCC10023					GCF_004333855.1-RS_2024_04_05	2308165		Contig	2019-03-08	SHQE01	137131									Illumina MiSeq	Morinaga Milk Industry	PRJNA374900	SAMN06368587	1970	1855
GCF_004333875.1	ASM433387v1	Bifidobacterium longum subsp. longum	1679	OK		MCC10021					GCF_004333875.1-RS_2024_04_10	2235753		Contig	2019-03-08	SHQC01	73859									Illumina MiSeq	Morinaga Milk Industry	PRJNA374900	SAMN06368585	1912	1795
GCF_004333895.1	ASM433389v1	Bifidobacterium longum subsp. longum	1679	OK		MCC10022					GCF_004333895.1-RS_2024_10_23	2419042		Contig	2019-03-08	SHQD01	85747									Illumina MiSeq	Morinaga Milk Industry	PRJNA374900	SAMN06368586	2117	1987
GCF_004333905.1	ASM433390v1	Bifidobacterium longum subsp. longum	1679	OK		MCC10018					GCF_004333905.1-RS_2024_10_23	2330414		Contig	2019-03-08	SHQA01	187586									Illumina MiSeq	Morinaga Milk Industry	PRJNA374900	SAMN06368583	2031	1910
GCF_004333925.1	ASM433392v1	Bifidobacterium longum subsp. longum	1679	OK		MCC10015					GCF_004333925.1-RS_2024_04_10	2630290		Contig	2019-03-08	SHPX01	55877									Illumina MiSeq	Morinaga Milk Industry	PRJNA374900	SAMN06368580	2354	2202
GCF_004333935.1	ASM433393v1	Bifidobacterium longum subsp. longum	1679	OK		MCC10017					GCF_004333935.1-RS_2024_10_23	2448826		Contig	2019-03-08	SHPZ01	79360									Illumina MiSeq	Morinaga Milk Industry	PRJNA374900	SAMN06368582	2122	1999
GCF_004333975.1	ASM433397v1	Bifidobacterium longum subsp. longum	1679	OK		MCC10014					GCF_004333975.1-RS_2024_10_23	2466212		Contig	2019-03-08	SHPW01	88026									Illumina MiSeq	Morinaga Milk Industry	PRJNA374900	SAMN06368579	2161	2027
GCF_004333995.1	ASM433399v1	Bifidobacterium longum subsp. longum	1679	OK		MCC10012					GCF_004333995.1-RS_2024_10_23	2479873		Contig	2019-03-08	SHPV01	80579									Illumina MiSeq	Morinaga Milk Industry	PRJNA374900	SAMN06368578	2110	1989
GCF_004334005.1	ASM433400v1	Bifidobacterium longum subsp. longum	1679	OK		MCC10010					GCF_004334005.1-RS_2024_04_07	2452447		Contig	2019-03-08	SHPT01	71393									Illumina MiSeq	Morinaga Milk Industry	PRJNA374900	SAMN06368576	2143	2006
GCF_004334035.1	ASM433403v1	Bifidobacterium longum subsp. longum	1679	OK		MCC10008					GCF_004334035.1-RS_2024_08_07	2543674		Contig	2019-03-08	SHPR01	66885									Illumina MiSeq	Morinaga Milk Industry	PRJNA374900	SAMN06368574	2291	2150
GCF_004334045.1	ASM433404v1	Bifidobacterium longum subsp. longum	1679	OK		MCC10007					GCF_004334045.1-RS_2024_10_23	2484629		Contig	2019-03-08	SHPQ01	91121									Illumina MiSeq	Morinaga Milk Industry	PRJNA374900	SAMN06368573	2190	2055
GCF_004334065.1	ASM433406v1	Bifidobacterium longum subsp. longum	1679	OK		MCC10004					GCF_004334065.1-RS_2024_04_10	2551732		Contig	2019-03-08	SHPO01	120136									Illumina MiSeq	Morinaga Milk Industry	PRJNA374900	SAMN06368571	2170	2045
GCF_004334075.1	ASM433407v1	Bifidobacterium longum subsp. longum	1679	OK		MCC10003					GCF_004334075.1-RS_2024_04_10	2526769		Contig	2019-03-08	SHPN01	78633									Illumina MiSeq	Morinaga Milk Industry	PRJNA374900	SAMN06368570	2221	2091
GCF_004334105.1	ASM433410v1	Bifidobacterium longum subsp. longum	1679	OK		MCC10085					GCF_004334105.1-RS_2024_04_07	2366299		Contig	2019-03-08	SHSF01	85495									Illumina MiSeq	Morinaga Milk Industry	PRJNA374900	SAMN06368640	2059	1926
GCF_004334145.1	ASM433414v1	Bifidobacterium longum subsp. longum	1679	OK		MCC10083					GCF_004334145.1-RS_2024_10_23	2475567		Contig	2019-03-08	SHSD01	95640									Illumina MiSeq	Morinaga Milk Industry	PRJNA374900	SAMN06368638	2101	1974
GCF_004334155.1	ASM433415v1	Bifidobacterium longum subsp. longum	1679	OK		MCC10077					GCF_004334155.1-RS_2024_04_05	2411622		Contig	2019-03-08	SHRY01	161805									Illumina MiSeq	Morinaga Milk Industry	PRJNA374900	SAMN06368633	2101	1981
GCF_004334165.1	ASM433416v1	Bifidobacterium longum subsp. longum	1679	OK		MCC10074					GCF_004334165.1-RS_2024_03_30	2410008		Contig	2019-03-08	SHRV01	117272									Illumina MiSeq	Morinaga Milk Industry	PRJNA374900	SAMN06368630	2119	1987
GCF_004334205.1	ASM433420v1	Bifidobacterium longum subsp. longum	1679	OK		MCC10072					GCF_004334205.1-RS_2024_04_08	2233880		Contig	2019-03-08	SHRT01	203892									Illumina MiSeq	Morinaga Milk Industry	PRJNA374900	SAMN06368628	1874	1766
GCF_004334215.1	ASM433421v1	Bifidobacterium longum subsp. longum	1679	OK		MCC10058					GCF_004334215.1-RS_2024_10_23	2329562		Contig	2019-03-08	SHRI01	105374									Illumina MiSeq	Morinaga Milk Industry	PRJNA374900	SAMN06368617	2028	1903
GCF_004334235.1	ASM433423v1	Bifidobacterium longum subsp. longum	1679	OK		MCC10059					GCF_004334235.1-RS_2024_04_05	2437180		Contig	2019-03-08	SHRJ01	104148									Illumina MiSeq	Morinaga Milk Industry	PRJNA374900	SAMN06368618	2142	2022
GCF_004334245.1	ASM433424v1	Bifidobacterium longum subsp. longum	1679	OK		MCC10054					GCF_004334245.1-RS_2024_10_23	2295637		Contig	2019-03-08	SHRE01	113023									Illumina MiSeq	Morinaga Milk Industry	PRJNA374900	SAMN06368613	1991	1868
GCF_004334255.1	ASM433425v1	Bifidobacterium longum subsp. longum	1679	OK		MCC10057					GCF_004334255.1-RS_2024_04_10	2188617		Contig	2019-03-08	SHRH01	56021									Illumina MiSeq	Morinaga Milk Industry	PRJNA374900	SAMN06368616	1875	1741
GCF_004334285.1	ASM433428v1	Bifidobacterium longum subsp. longum	1679	OK		MCC10051					GCF_004334285.1-RS_2024_10_23	2303629		Contig	2019-03-08	SHRB01	137425									Illumina MiSeq	Morinaga Milk Industry	PRJNA374900	SAMN06368610	1986	1855
GCF_004334325.1	ASM433432v1	Bifidobacterium longum subsp. longum	1679	OK		MCC10047					GCF_004334325.1-RS_2024_08_07	2364509		Contig	2019-03-08	SHQY01	85850									Illumina MiSeq	Morinaga Milk Industry	PRJNA374900	SAMN06368607	2020	1891
GCF_004334335.1	ASM433433v1	Bifidobacterium longum subsp. longum	1679	OK		MCC10039					GCF_004334335.1-RS_2024_10_23	2389049		Contig	2019-03-08	SHQQ01	152226									Illumina MiSeq	Morinaga Milk Industry	PRJNA374900	SAMN06368599	2065	1937
GCF_004334345.1	ASM433434v1	Bifidobacterium longum subsp. longum	1679	OK		MCC10040					GCF_004334345.1-RS_2024_04_05	2449960		Contig	2019-03-08	SHQR01	119753									Illumina MiSeq	Morinaga Milk Industry	PRJNA374900	SAMN06368600	2126	2011
GCF_004334355.1	ASM433435v1	Bifidobacterium longum subsp. longum	1679	OK		MCC10030					GCF_004334355.1-RS_2024_04_08	2518444		Contig	2019-03-08	SHQJ01	78736									Illumina MiSeq	Morinaga Milk Industry	PRJNA374900	SAMN06368592	2161	2039
GCF_004334365.1	ASM433436v1	Bifidobacterium longum subsp. longum	1679	OK		MCC10038					GCF_004334365.1-RS_2024_10_23	2367010		Contig	2019-03-08	SHQP01	118336									Illumina MiSeq	Morinaga Milk Industry	PRJNA374900	SAMN06368598	2114	1994
GCF_004334425.1	ASM433442v1	Bifidobacterium longum subsp. longum	1679	OK		MCC10028					GCF_004334425.1-RS_2024_04_05	2425414		Contig	2019-03-08	SHQH01	120049									Illumina MiSeq	Morinaga Milk Industry	PRJNA374900	SAMN06368590	2121	2007
GCF_004334435.1	ASM433443v1	Bifidobacterium longum subsp. longum	1679	OK		MCC10019					GCF_004334435.1-RS_2024_10_23	2304529		Contig	2019-03-08	SHQB01	111255									Illumina MiSeq	Morinaga Milk Industry	PRJNA374900	SAMN06368584	1985	1860
GCF_004334445.1	ASM433444v1	Bifidobacterium longum subsp. longum	1679	OK		MCC10027					GCF_004334445.1-RS_2024_10_23	2505832		Contig	2019-03-08	SHQG01	82254									Illumina MiSeq	Morinaga Milk Industry	PRJNA374900	SAMN06368589	2223	2071
GCF_004334465.1	ASM433446v1	Bifidobacterium longum subsp. longum	1679	OK		MCC10016					GCF_004334465.1-RS_2024_10_23	2371177		Contig	2019-03-08	SHPY01	68950									Illumina MiSeq	Morinaga Milk Industry	PRJNA374900	SAMN06368581	2034	1907
GCF_004334485.1	ASM433448v1	Bifidobacterium longum subsp. longum	1679	OK		MCC10011					GCF_004334485.1-RS_2024_04_05	2397460		Contig	2019-03-08	SHPU01	181644									Illumina MiSeq	Morinaga Milk Industry	PRJNA374900	SAMN06368577	2063	1937
GCF_004334515.1	ASM433451v1	Bifidobacterium longum subsp. longum	1679	OK		MCC10009					GCF_004334515.1-RS_2024_04_10	2523697		Contig	2019-03-08	SHPS01	86371									Illumina MiSeq	Morinaga Milk Industry	PRJNA374900	SAMN06368575	2172	2053
GCF_004334535.1	ASM433453v1	Bifidobacterium longum subsp. longum	1679	OK		MCC10006					GCF_004334535.1-RS_2024_04_05	2450141		Contig	2019-03-08	SHPP01	54028									Illumina MiSeq	Morinaga Milk Industry	PRJNA374900	SAMN06368572	2130	2003
GCF_004334545.1	ASM433454v1	Bifidobacterium longum subsp. longum	1679	OK		MCC10002					GCF_004334545.1-RS_2024_04_10	2634509		Contig	2019-03-08	SHPM01	117094									Illumina MiSeq	Morinaga Milk Industry	PRJNA374900	SAMN06368569	2388	2236
GCF_004334555.1	ASM433455v1	Bifidobacterium longum subsp. longum	1679	OK		MCC10212					GCF_004334555.1-RS_2024_10_23	2365474		Contig	2019-03-08	SHTQ01	182659									Illumina MiSeq	Morinaga Milk Industry	PRJNA374900	SAMN06368681	2051	1924
GCF_004334615.1	ASM433461v1	Bifidobacterium longum subsp. longum	1679	OK		MCC10127					GCF_004334615.1-RS_2024_04_05	2356733		Contig	2019-03-08	SHTS01	113274									Illumina MiSeq	Morinaga Milk Industry	PRJNA374900	SAMN06368677	2006	1889
GCF_004334625.1	ASM433462v1	Bifidobacterium longum subsp. longum	1679	OK		MCC10130					GCF_004334625.1-RS_2024_10_23	2368573		Contig	2019-03-08	SHTR01	104520									Illumina MiSeq	Morinaga Milk Industry	PRJNA374900	SAMN06368680	2063	1935
GCF_004334635.1	ASM433463v1	Bifidobacterium longum subsp. longum	1679	OK		MCC10126					GCF_004334635.1-RS_2024_04_10	2553070		Contig	2019-03-08	SHTN01	81309									Illumina MiSeq	Morinaga Milk Industry	PRJNA374900	SAMN06368676	2247	2082
GCF_004334645.1	ASM433464v1	Bifidobacterium longum subsp. longum	1679	OK		MCC10124					GCF_004334645.1-RS_2024_10_23	2457023		Contig	2019-03-08	SHTL01	129487									Illumina MiSeq	Morinaga Milk Industry	PRJNA374900	SAMN06368674	2132	2007
GCF_004334695.1	ASM433469v1	Bifidobacterium longum subsp. longum	1679	OK		MCC10121					GCF_004334695.1-RS_2024_10_23	2384465		Contig	2019-03-08	SHTJ01	227578									Illumina MiSeq	Morinaga Milk Industry	PRJNA374900	SAMN06368671	2058	1930
GCF_004334705.1	ASM433470v1	Bifidobacterium longum subsp. longum	1679	OK		MCC10118					GCF_004334705.1-RS_2024_04_05	2349751		Contig	2019-03-08	SHTH01	183950									Illumina MiSeq	Morinaga Milk Industry	PRJNA374900	SAMN06368668	2016	1908
GCF_004334715.1	ASM433471v1	Bifidobacterium longum subsp. longum	1679	OK		MCC10120					GCF_004334715.1-RS_2024_10_23	2483766		Contig	2019-03-08	SHTU01	122808									Illumina MiSeq	Morinaga Milk Industry	PRJNA374900	SAMN06368670	2168	2048
GCF_004334745.1	ASM433474v1	Bifidobacterium longum subsp. longum	1679	OK		MCC10117					GCF_004334745.1-RS_2024_04_08	2301675		Contig	2019-03-08	SHTG01	199249									Illumina MiSeq	Morinaga Milk Industry	PRJNA374900	SAMN06368667	1939	1820
GCF_004334775.1	ASM433477v1	Bifidobacterium longum subsp. longum	1679	OK		MCC10129					GCF_004334775.1-RS_2024_04_08	2273526		Contig	2019-03-08	SHTP01	483167									Illumina MiSeq	Morinaga Milk Industry	PRJNA374900	SAMN06368679	1927	1821
GCF_004334785.1	ASM433478v1	Bifidobacterium longum subsp. longum	1679	OK		MCC10128					GCF_004334785.1-RS_2024_10_23	2509605		Contig	2019-03-08	SHTO01	113879									Illumina MiSeq	Morinaga Milk Industry	PRJNA374900	SAMN06368678	2256	2116
GCF_004334795.1	ASM433479v1	Bifidobacterium longum subsp. longum	1679	OK		MCC10125					GCF_004334795.1-RS_2024_04_05	2447743		Contig	2019-03-08	SHTM01	117852									Illumina MiSeq	Morinaga Milk Industry	PRJNA374900	SAMN06368675	2107	1984
GCF_004334815.1	ASM433481v1	Bifidobacterium longum subsp. longum	1679	OK		MCC10123					GCF_004334815.1-RS_2024_08_07	2506502		Contig	2019-03-08	SHTK01	142768									Illumina MiSeq	Morinaga Milk Industry	PRJNA374900	SAMN06368673	2254	2091
GCF_004334855.1	ASM433485v1	Bifidobacterium longum subsp. longum	1679	OK		MCC10122					GCF_004334855.1-RS_2024_04_05	2460426		Contig	2019-03-08	SHTT01	124788									Illumina MiSeq	Morinaga Milk Industry	PRJNA374900	SAMN06368672	2119	2005
GCF_004334865.1	ASM433486v1	Bifidobacterium longum subsp. longum	1679	OK		MCC10119					GCF_004334865.1-RS_2024_10_23	2486893		Contig	2019-03-08	SHTI01	110734									Illumina MiSeq	Morinaga Milk Industry	PRJNA374900	SAMN06368669	2183	2059
GCF_004683745.1	ASM468374v1	Bifidobacterium dentium	1689	OK		ATCC 15424					GCF_004683745.1-RS_2024_03_28	2625535		Contig	2019-04-05	SQQK01	383661									Illumina HiSeq	Kyung Hee University	PRJNA529663	SAMN11280666	2215	2139
GCF_004799295.1	ASM479929v1	Bifidobacterium bifidum	1681	OK		ICIS-202					GCF_004799295.1-RS_2024_03_30	2265060		Contig	2019-04-17	SSMS01	357567									Illumina MiSeq	Institute for Cellular and Intracellular Symbiosis	PRJNA412271	SAMN07709009	1925	1803
GCF_004801625.1	ASM480162v1	Bifidobacterium pseudolongum	1694	OK		NM87_A27A					GCF_004801625.1-RS_2024_05_11	2210556		Contig	2019-04-21	SSTF01	77740									Illumina MiSeq	University of Toronto	PRJNA474907	SAMN11366404	1917	1833
GCF_004802595.1	ASM480259v1	Bifidobacterium breve	1685	OK		UBBR-01					GCF_004802595.1-RS_2024_08_06	2333831		Contig	2019-04-22	SSOQ01	120544									Illumina HiSeq	Unique Biotech Limited	PRJNA493554	SAMN11381953	2083	1924
GCF_004803425.1	ASM480342v1	Bifidobacterium longum subsp. infantis	1682	OK		UBBI-01					GCF_004803425.1-RS_2024_10_23	2731642		Contig	2019-04-22	SSWL01	135994									Illumina HiSeq	Unique Biotech Limited	PRJNA493554	SAMN11370925	2513	2308
GCF_004919065.2	ASM491906v2	Bifidobacterium longum subsp. infantis	1682	OK		Bi-26					NCBI Prokaryotic Genome Annotation Pipeline (PGAP)	2608223	1	Chromosome	2020-06-24		2608123	2608223	1							Illumina	DuPont Nutrition and Health	PRJNA503890	SAMN10380491	2310	2125
GCF_004936435.1	ASM493643v1	Bifidobacterium longum	216816	OK		51A					GCF_004936435.1-RS_2024_07_23	2365873	1	Complete Genome	2019-04-30		2365873	2365873	1							Illumina HiSeq	UFMG	PRJNA432691	SAMN08457432	2012	1889
GCF_005405645.1	ASM540564v1	Bifidobacterium moukalabense	1333651	OK		GG01T					GCF_005405645.1-RS_2024_08_26	2522665		Contig	2019-04-17	BJEZ01	243401									Illumina MiSeq	National Institute of Genetics	PRJDB7909	SAMD00158983	2182	2094
GCF_005405665.1	ASM540566v1	Bifidobacterium moukalabense	1333651	OK		GB01					GCF_005405665.1-RS_2024_08_26	2523078		Contig	2019-04-17	BJFA01	243398									Illumina MiSeq	National Institute of Genetics	PRJDB7909	SAMD00158984	2185	2097
GCF_005405685.1	ASM540568v1	Bifidobacterium moukalabense	1333651	OK		GB03					GCF_005405685.1-RS_2024_09_09	2523566		Contig	2019-04-17	BJFB01	1561578									Illumina MiSeq	National Institute of Genetics	PRJDB7909	SAMD00158985	2187	2099
GCF_005405705.1	ASM540570v1	Bifidobacterium moukalabense	1333651	OK		GB04					GCF_005405705.1-RS_2024_08_26	2522861		Contig	2019-04-17	BJFC01	243397									Illumina MiSeq	National Institute of Genetics	PRJDB7909	SAMD00158986	2183	2095
GCF_005405725.1	ASM540572v1	Bifidobacterium moukalabense	1333651	OK		GB62					GCF_005405725.1-RS_2024_08_26	2548130		Contig	2019-04-17	BJFD01	221145									Illumina MiSeq	National Institute of Genetics	PRJDB7909	SAMD00158987	2168	2081
GCF_005405745.1	ASM540574v1	Bifidobacterium moukalabense	1333651	OK		GB63					GCF_005405745.1-RS_2024_08_26	2545726		Contig	2019-04-17	BJFE01	147554									Illumina MiSeq	National Institute of Genetics	PRJDB7909	SAMD00158988	2151	2064
GCF_005405765.1	ASM540576v1	Bifidobacterium moukalabense	1333651	OK		GB65					GCF_005405765.1-RS_2024_08_26	2596081		Contig	2019-04-17	BJFF01	370100									Illumina MiSeq	National Institute of Genetics	PRJDB7909	SAMD00158989	2228	2124
GCF_005405785.1	ASM540578v1	Bifidobacterium moukalabense	1333651	OK		CD14					GCF_005405785.1-RS_2024_08_26	2451300		Contig	2019-04-17	BJFG01	699851									Illumina MiSeq	National Institute of Genetics	PRJDB7909	SAMD00158990	2044	1957
GCF_005405805.1	ASM540580v1	Bifidobacterium moukalabense	1333651	OK		CD16					GCF_005405805.1-RS_2024_08_26	2405620		Contig	2019-04-17	BJFH01	597328									Illumina MiSeq	National Institute of Genetics	PRJDB7909	SAMD00158991	2000	1912
GCF_005405825.1	ASM540582v1	Bifidobacterium moukalabense	1333651	OK		CD33					GCF_005405825.1-RS_2024_08_26	2515748		Contig	2019-04-17	BJFI01	140761									Illumina MiSeq	National Institute of Genetics	PRJDB7909	SAMD00158992	2171	2074
GCF_005405845.1	ASM540584v1	Bifidobacterium moukalabense	1333651	OK		EB43					GCF_005405845.1-RS_2024_08_26	2451409		Contig	2019-04-17	BJFJ01	699851									Illumina MiSeq	National Institute of Genetics	PRJDB7909	SAMD00158993	2044	1956
GCF_005405865.1	ASM540586v1	Bifidobacterium moukalabense	1333651	OK		EB44					GCF_005405865.1-RS_2024_08_26	2403792		Contig	2019-04-17	BJFK01	176459									Illumina MiSeq	National Institute of Genetics	PRJDB7909	SAMD00158994	2000	1913
GCF_005406285.1	ASM540628v1	Bifidobacterium longum	216816	OK		ZJ1					GCF_005406285.1-RS_2024_07_24	2414672	1	Complete Genome	2019-05-16		2414672	2414672	1							PacBio RS	University of Science and Technology of China	PRJNA539831	SAMN11513273	2060	1925
GCF_005844115.1	ASM584411v1	Bifidobacterium longum	216816	OK		BSD2780061688st2_H1					GCF_005844115.1-RS_2024_05_20	2279897		Scaffold	2019-05-26	SPFS01	183712	183712	43							Illumina HiSeq	Icahn School of Medicine at Mount Sinai	PRJNA518912	SAMN10863273	1941	1835
GCF_005844205.1	ASM584420v1	Bifidobacterium bifidum	1681	OK		BSD2780061688st1_G1					GCF_005844205.1-RS_2024_05_20	2164212		Scaffold	2019-05-26	SPFT01	552634	593676	6							Illumina HiSeq	Icahn School of Medicine at Mount Sinai	PRJNA518912	SAMN10863272	1812	1696
GCF_005844245.1	ASM584424v1	Bifidobacterium animalis	28025	OK		BSD2780061688st1_E5					NCBI Prokaryotic Genome Annotation Pipeline (PGAP)	1919199		Scaffold	2019-05-26	SPFV01	178433	182503	15							Illumina HiSeq	Icahn School of Medicine at Mount Sinai	PRJNA518912	SAMN10863267	1610	1540
GCF_005844335.1	ASM584433v1	Bifidobacterium pseudocatenulatum	28026	OK		1001271st1_F3					GCF_005844335.1-RS_2024_05_20	2180828		Scaffold	2019-05-26	SPFZ01	268362	646529	17							Illumina HiSeq	Icahn School of Medicine at Mount Sinai	PRJNA518912	SAMN10863262	1797	1692
GCF_005844345.1	ASM584434v1	Bifidobacterium longum	216816	OK		1001271st1_B4					GCF_005844345.1-RS_2024_05_20	2442309		Scaffold	2019-05-26	SPGA01	125148	142844	25							Illumina HiSeq	Icahn School of Medicine at Mount Sinai	PRJNA518912	SAMN10863261	2078	1955
GCF_005844365.1	ASM584436v1	Bifidobacterium bifidum	1681	OK		1001271st1_H11					GCF_005844365.1-RS_2024_05_20	2265274		Scaffold	2019-05-26	SPGB01	161020	267730	20							Illumina HiSeq	Icahn School of Medicine at Mount Sinai	PRJNA518912	SAMN10863260	1916	1789
GCF_005844715.1	ASM584471v1	Bifidobacterium longum	216816	OK		1001175st1_G10					GCF_005844715.1-RS_2024_05_20	2336076		Scaffold	2019-05-26	SPGO01	108280	112377	48							Illumina HiSeq	Icahn School of Medicine at Mount Sinai	PRJNA518912	SAMN10863239	2036	1907
GCF_005845205.1	ASM584520v1	Bifidobacterium adolescentis	1680	OK		1001271st1_A4					GCF_005845205.1-RS_2024_05_20	2251529		Scaffold	2019-05-26	SPGC01	173803	173803	25							Illumina HiSeq	Icahn School of Medicine at Mount Sinai	PRJNA518912	SAMN10863259	1936	1842
GCF_006408715.1	ASM640871v1	Bifidobacterium sp. UTCIF-39	1465359	OK		UTCIF-39					GCF_006408715.1-RS_2024_09_19	2736113		Contig	2019-06-24	JEOG01	102178									Illumina MiSeq	University of Idaho	PRJNA238267	SAMN02641904	2195	2088
GCF_006408775.1	ASM640877v1	Bifidobacterium sp. UTCIF-24	1465256	OK		UTCIF-24					GCF_006408775.1-RS_2024_09_19	2761641		Contig	2019-06-24	JFAH01	96063									Illumina MiSeq	University of Idaho	PRJNA238267	SAMN02645004	2239	2120
GCF_006408815.1	ASM640881v1	Bifidobacterium sp. UTCIF-37	1465259	OK		UTCIF-37					GCF_006408815.1-RS_2024_09_19	2783366		Contig	2019-06-24	JFAK01	178908									Illumina MiSeq	University of Idaho	PRJNA238267	SAMN02645008	2329	2220
GCF_006408825.1	ASM640882v1	Bifidobacterium sp. UTCIF-3	1465257	OK		UTCIF-3					GCF_006408825.1-RS_2024_09_19	2699808		Contig	2019-06-24	JFAI01	130168									Illumina MiSeq	University of Idaho	PRJNA238267	SAMN02645006	2169	2049
GCF_006408855.1	ASM640885v1	Bifidobacterium sp. UTBIF-68	1465262	OK		UTBIF-68					GCF_006408855.1-RS_2024_09_19	2858254		Contig	2019-06-24	JFAN01	86606									Illumina MiSeq	University of Idaho	PRJNA238267	SAMN02645013	2382	2242
GCF_006408865.1	ASM640886v1	Bifidobacterium sp. UTBIF-56	1465261	OK		UTBIF-56					GCF_006408865.1-RS_2024_09_19	2746470		Contig	2019-06-24	JFAM01	96849									Illumina MiSeq	University of Idaho	PRJNA238267	SAMN02645011	2218	2106
GCF_006408915.1	ASM640891v1	Bifidobacterium sp. UTCIF-1	1465255	OK		UTCIF-1					GCF_006408915.1-RS_2024_09_19	2699544		Scaffold	2019-06-24	JFAG01	122773	122773	51							Illumina MiSeq	University of Idaho	PRJNA238267	SAMN02645003	2165	2048
GCF_006408945.1	ASM640894v1	Bifidobacterium sp. UTBIF-78	1465263	OK		UTBIF-78					GCF_006408945.1-RS_2024_09_19	2807412		Contig	2019-06-24	JFAO01	57322									Illumina MiSeq	University of Idaho	PRJNA238267	SAMN02645015	2163	2016
GCF_006438975.1	ASM643897v1	Bifidobacterium longum subsp. longum	1679	OK		CR15					GCF_006438975.1-RS_2024_10_23	2403135		Contig	2019-06-24	SZNG01	131642									Illumina MiSeq	University of Nebraska-Lincoln	PRJNA540282	SAMN11527969	2080	1946
GCF_006454495.1	ASM645449v1	Bifidobacterium sp. UTCIF-38	1465260	OK		UTCIF-38					GCF_006454495.1-RS_2024_09_19	2768908		Scaffold	2019-06-24	JFAL01	141038	141038	48							Illumina MiSeq	University of Idaho	PRJNA238267	SAMN02645010	2323	2214
GCF_006474905.1	ASM647490v1	Bifidobacterium sp. UTCIF-36	1465258	OK		UTCIF-36					GCF_006474905.1-RS_2024_09_19	2721666		Contig	2019-06-24	JFAJ01	100338									Illumina MiSeq	University of Idaho	PRJNA238267	SAMN02645007	2191	2070
GCF_006538245.1	ASM653824v1	Bifidobacterium animalis	28025	OK		J063					GCF_006538245.1-RS_2024_09_09	1917421		Scaffold	2019-05-22	BJKG01	330915	339970	15							Illumina HiSeq 2500	Institute for Advanced Biosciences, Keio University	PRJDB8215	SAMD00168440	1611	1538
GCF_006538265.1	ASM653826v1	Bifidobacterium animalis	28025	OK		J218					GCF_006538265.1-RS_2024_08_26	1918142		Scaffold	2019-05-22	BJKH01	1012700	1021733	15							Illumina HiSeq 2500	Institute for Advanced Biosciences, Keio University	PRJDB8215	SAMD00168441	1613	1537
GCF_006538285.1	ASM653828v1	Bifidobacterium animalis	28025	OK		J231					GCF_006538285.1-RS_2024_08_26	1910072		Contig	2019-05-22	BJKI01	339940									Illumina HiSeq 2500	Institute for Advanced Biosciences, Keio University	PRJDB8215	SAMD00168442	1604	1528
GCF_006546585.1	ASM654658v1	Bifidobacterium breve	1685	OK		SC95					NCBI Prokaryotic Genome Annotation Pipeline (PGAP)	2331551		Scaffold	2019-07-02	VIBP01	177907	181435	27							Illumina HiSeq 2000	University of California Davis	PRJNA550109	SAMN12108292	2056	1919
GCF_006828885.1	ASM682888v1	Bifidobacterium pseudocatenulatum	28026	OK		NBRC 113353					GCF_006828885.1-RS_2024_08_26	2277780		Contig	2019-06-11	BJLC01	2132153									Illumina MiSeq; ONT GridION	Biological Resource Center, National Institute of Technology and Evaluation (NBRC)	PRJDB8042	SAMD00169828	1864	1750
GCF_007559155.1	ASM755915v1	Bifidobacterium polysaccharolyticum	2750967	OK		W8111					NCBI Prokaryotic Genome Annotation Pipeline (PGAP)	2241614		Contig	2019-07-28	VMHJ01	1144558									Illumina HiSeq	China Agricultural University	PRJNA556053	SAMN12340345	1808	1737
GCF_007559275.1	ASM755927v1	Bifidobacterium apousia	2750996	OK		W8102					GCF_007559275.1-RS_2024_03_28	2057523		Contig	2019-07-28	VMHK01	600123									Illumina HiSeq	China Agricultural University	PRJNA556055	SAMN12340366	1632	1568
GCF_008041995.1	ASM804199v1	Bifidobacterium animalis	28025	OK		B06					GCF_008041995.1-RS_2024_04_27	1944145	1	Complete Genome	2019-08-21		1944145	1944145	1							Illumina HiSeq	Haerbin Meihua Biotechnology	PRJNA560132	SAMN12569105	1622	1543
GCF_008086305.1	ASM808630v1	Bifidobacterium longum	216816	OK		BAMA-B05					GCF_008086305.1-RS_2024_10_27	2268110	1	Complete Genome	2019-08-26		2268110	2268110	1							Illumina HiSeq	Haerbin Meihua Biotechnology	PRJNA560141	SAMN12569298	1939	1828
GCF_008661975.1	ASM866197v1	Bifidobacterium sp.	41200	OK					S07C.meta.bin_2		GCF_008661975.1-RS_2024_07_03	2117188		Contig	2019-09-23	RPZR01	410156									Illumina NextSeq	The University of Queensland	PRJNA492716	SAMN10316635	1767	1685
GCF_008662155.1	ASM866215v1	Bifidobacterium sp.	41200	OK					S07B.meta.bin_2		GCF_008662155.1-RS_2024_07_03	2053440		Contig	2019-09-23	RPZJ01	410156									Illumina NextSeq	The University of Queensland	PRJNA492716	SAMN10316627	1735	1657
GCF_008662405.1	ASM866240v1	Bifidobacterium sp.	41200	OK					S06C.meta.bin_6		GCF_008662405.1-RS_2024_07_04	2275812		Contig	2019-09-23	RPYW01	13420									Illumina NextSeq	The University of Queensland	PRJNA492716	SAMN10316614	2120	1927
GCF_008669245.1	ASM866924v1	Bifidobacterium sp.	41200	OK					S08A.meta.bin_11		GCF_008669245.1-RS_2024_07_04	2007600		Contig	2019-09-23	RQAA01	166768									Illumina NextSeq	The University of Queensland	PRJNA492716	SAMN10316644	1697	1611
GCF_008671015.1	ASM867101v1	Bifidobacterium sp.	41200	OK					S08C.meta.bin_10		GCF_008671015.1-RS_2024_07_04	2124110		Contig	2019-09-23	RQAU01	137069									Illumina NextSeq	The University of Queensland	PRJNA492716	SAMN10316664	1800	1698
GCF_008671155.1	ASM867115v1	Bifidobacterium sp.	41200	OK					S08B.meta.bin_10		GCF_008671155.1-RS_2024_07_04	1872894		Contig	2019-09-23	RQAK01	127717									Illumina NextSeq	The University of Queensland	PRJNA492716	SAMN10316654	1586	1493
GCF_008698085.1	ASM869808v1	Bifidobacterium callitrichos	762209	OK		RST27					NCBI Prokaryotic Genome Annotation Pipeline (PGAP)	2797775		Scaffold	2019-09-25	RZJP01	417292	643932	11							Illumina MiSeq	University of Bologna	PRJNA415181	SAMN10606318	2292	2200
GCF_008698125.1	ASM869812v1	Bifidobacterium reuteri	983706	OK		RST19					GCF_008698125.1-RS_2024_03_29	2833112		Scaffold	2019-09-25	RZUG01	79495	94507	80							Illumina MiSeq	University of Bologna	PRJNA415181	SAMN10662179	2316	2198
GCF_008698145.1	ASM869814v1	Bifidobacterium vespertilionis	2562524	OK		RST16					NCBI Prokaryotic Genome Annotation Pipeline (PGAP)	3075992		Scaffold	2019-09-25	RZNZ01	130725	160155	49							Illumina MiSeq	University of Bologna	PRJNA415181	SAMN10662177	2442	2325
GCF_008698155.1	ASM869815v1	Bifidobacterium myosotis	1630166	OK		RST17					NCBI Prokaryotic Genome Annotation Pipeline (PGAP)	3275217		Scaffold	2019-09-25	RZUH01	209730	315309	60							Illumina MiSeq	University of Bologna	PRJNA415181	SAMN10662178	2631	2498
GCF_008698165.1	ASM869816v1	Bifidobacterium tissieri	1630162	Inconclusive		RST7					NCBI Prokaryotic Genome Annotation Pipeline (PGAP)	3032244		Contig	2019-09-25	RZUI01	160358									Illumina MiSeq	University of Bologna	PRJNA415181	SAMN10662176	2404	2316
GCF_008698195.1	ASM869819v1	Bifidobacterium tissieri	1630162	Inconclusive		RST11					NCBI Prokaryotic Genome Annotation Pipeline (PGAP)	2986510		Contig	2019-09-25	RZUJ01	147114									Illumina MiSeq	University of Bologna	PRJNA415181	SAMN10662596	2432	2340
GCF_008698225.1	ASM869822v1	Bifidobacterium vespertilionis	2562524	OK		RST8					NCBI Prokaryotic Genome Annotation Pipeline (PGAP)	3067389		Contig	2019-09-25	RZOA01	113375									Illumina MiSeq	University of Bologna	PRJNA415181	SAMN10662595	2439	2325
GCF_008698235.1	ASM869823v1	Bifidobacterium rousetti	2045439	OK		RST9					NCBI Prokaryotic Genome Annotation Pipeline (PGAP)	3053756		Scaffold	2019-09-25	PEBH01	196738	218543	37							Illumina MiSeq	University of Bologna	PRJNA415181	SAMN07795375	2621	2518
GCF_008868405.1	ASM886840v1	Bifidobacterium breve	1685	OK		BIO6018					NCBI Prokaryotic Genome Annotation Pipeline (PGAP)	2261339		Contig	2019-10-07	WBNS01	389497									Illumina Miseq	Bioprox	PRJNA574342	SAMN12856546	2013	1874
GCF_008868415.1	ASM886841v1	Bifidobacterium bifidum	1681	OK		BIO5480					NCBI Prokaryotic Genome Annotation Pipeline (PGAP)	2228298		Contig	2019-10-07	WBNT01	175720									Illumina Miseq	Bioprox	PRJNA574342	SAMN12856545	1937	1804
GCF_008868445.1	ASM886844v1	Bifidobacterium longum subsp. infantis	1682	OK		BIO5478					NCBI Prokaryotic Genome Annotation Pipeline (PGAP)	2573636		Contig	2019-10-07	WBNV01	212284									Illumina Miseq	Bioprox	PRJNA574342	SAMN12856543	2317	2135
GCF_008868455.1	ASM886845v1	Bifidobacterium animalis subsp. lactis	302911	OK		BIO5764					GCF_008868455.1-RS_2024_10_23	1920179		Contig	2019-10-07	WBNU01	1021750									Illumina Miseq	Bioprox	PRJNA574342	SAMN12856544	1615	1537
GCF_009075765.1	ASM907576v1	Bifidobacterium bifidum	1681	OK		BIOML-A2					GCF_009075765.1-RS_2024_04_05	2221964		Contig	2019-10-15	WDOE01	438659									Illumina NextSeq	Massachusetts Institute of Technology	PRJNA544527	SAMN11944592	1927	1784
GCF_009075785.1	ASM907578v1	Bifidobacterium bifidum	1681	OK		BIOML-A1					GCF_009075785.1-RS_2024_04_04	2186387		Scaffold	2019-10-15	WDOD01	353618	438705	13							Illumina NextSeq	Massachusetts Institute of Technology	PRJNA544527	SAMN11944591	1880	1750
GCF_009075795.1	ASM907579v1	Bifidobacterium adolescentis	1680	OK		BIOML-A227					NCBI Prokaryotic Genome Annotation Pipeline (PGAP)	2133267		Contig	2019-10-15	WDNE01	1206263									Illumina NextSeq	Massachusetts Institute of Technology	PRJNA544527	SAMN11944566	1786	1669
GCF_009075805.1	ASM907580v1	Bifidobacterium animalis	28025	OK		BIOML-A2					NCBI Prokaryotic Genome Annotation Pipeline (PGAP)	1919252		Scaffold	2019-10-15	WDOB01	282599	291685	13							Illumina NextSeq	Massachusetts Institute of Technology	PRJNA544527	SAMN11944589	1609	1540
GCF_009075815.1	ASM907581v1	Bifidobacterium adolescentis	1680	OK		BIOML-A209					NCBI Prokaryotic Genome Annotation Pipeline (PGAP)	2201059		Scaffold	2019-10-15	WDMM01	109587	189930	25							Illumina NextSeq	Massachusetts Institute of Technology	PRJNA544527	SAMN11944548	1857	1720
GCF_009075825.1	ASM907582v1	Bifidobacterium animalis	28025	OK		BIOML-A3					GCF_009075825.1-RS_2024_03_31	1921742		Scaffold	2019-10-15	WDOC01	352841	1021618	14							Illumina NextSeq	Massachusetts Institute of Technology	PRJNA544527	SAMN11944590	1613	1542
GCF_009075885.1	ASM907588v1	Bifidobacterium adolescentis	1680	OK		BIOML-A245					NCBI Prokaryotic Genome Annotation Pipeline (PGAP)	2199326		Scaffold	2019-10-15	WDNW01	502471	1206234	13							Illumina NextSeq	Massachusetts Institute of Technology	PRJNA544527	SAMN11944584	1847	1727
GCF_009075895.1	ASM907589v1	Bifidobacterium adolescentis	1680	OK		BIOML-A188					NCBI Prokaryotic Genome Annotation Pipeline (PGAP)	2303244		Scaffold	2019-10-15	WDLR01	1323300	1357776	10							Illumina NextSeq	Massachusetts Institute of Technology	PRJNA544527	SAMN11944527	1919	1793
GCF_009075915.1	ASM907591v1	Bifidobacterium adolescentis	1680	OK		BIOML-A235					NCBI Prokaryotic Genome Annotation Pipeline (PGAP)	2199067		Contig	2019-10-15	WDNM01	1206496									Illumina NextSeq	Massachusetts Institute of Technology	PRJNA544527	SAMN11944574	1849	1727
GCF_009075925.1	ASM907592v1	Bifidobacterium adolescentis	1680	OK		BIOML-A236					NCBI Prokaryotic Genome Annotation Pipeline (PGAP)	2202918		Scaffold	2019-10-15	WDNN01	1206482	1206482	13							Illumina NextSeq	Massachusetts Institute of Technology	PRJNA544527	SAMN11944575	1854	1728
GCF_009075935.1	ASM907593v1	Bifidobacterium adolescentis	1680	OK		BIOML-A234					NCBI Prokaryotic Genome Annotation Pipeline (PGAP)	2199700		Scaffold	2019-10-15	WDNL01	424589	1211724	12							Illumina NextSeq	Massachusetts Institute of Technology	PRJNA544527	SAMN11944573	1852	1726
GCF_009075975.1	ASM907597v1	Bifidobacterium adolescentis	1680	OK		BIOML-A232					NCBI Prokaryotic Genome Annotation Pipeline (PGAP)	2133616		Scaffold	2019-10-15	WDNJ01	408448	1206470	10							Illumina NextSeq	Massachusetts Institute of Technology	PRJNA544527	SAMN11944571	1790	1671
GCF_009075995.1	ASM907599v1	Bifidobacterium adolescentis	1680	OK		BIOML-A186					NCBI Prokaryotic Genome Annotation Pipeline (PGAP)	2141086		Contig	2019-10-15	WDLP01	1179250									Illumina NextSeq	Massachusetts Institute of Technology	PRJNA544527	SAMN11944525	1785	1676
GCF_009076015.1	ASM907601v1	Bifidobacterium adolescentis	1680	OK		BIOML-A185					NCBI Prokaryotic Genome Annotation Pipeline (PGAP)	2146492		Contig	2019-10-15	WDLO01	1179305									Illumina NextSeq	Massachusetts Institute of Technology	PRJNA544527	SAMN11944524	1792	1684
GCF_009076025.1	ASM907602v1	Bifidobacterium adolescentis	1680	OK		BIOML-A230					NCBI Prokaryotic Genome Annotation Pipeline (PGAP)	2198960		Scaffold	2019-10-15	WDNH01	1205362	1206462	12							Illumina NextSeq	Massachusetts Institute of Technology	PRJNA544527	SAMN11944569	1844	1723
GCF_009076045.1	ASM907604v1	Bifidobacterium adolescentis	1680	OK		BIOML-A165					NCBI Prokaryotic Genome Annotation Pipeline (PGAP)	2140813		Contig	2019-10-15	WDKU01	1179018									Illumina NextSeq	Massachusetts Institute of Technology	PRJNA544527	SAMN11944504	1786	1676
GCF_009076055.1	ASM907605v1	Bifidobacterium adolescentis	1680	OK		BIOML-A233					NCBI Prokaryotic Genome Annotation Pipeline (PGAP)	2199002		Scaffold	2019-10-15	WDNK01	1206501	1206501	10							Illumina NextSeq	Massachusetts Institute of Technology	PRJNA544527	SAMN11944572	1848	1725
GCF_009076095.1	ASM907609v1	Bifidobacterium adolescentis	1680	OK		BIOML-A170					NCBI Prokaryotic Genome Annotation Pipeline (PGAP)	2147489		Contig	2019-10-15	WDKZ01	1153418									Illumina NextSeq	Massachusetts Institute of Technology	PRJNA544527	SAMN11944509	1799	1686
GCF_009076115.1	ASM907611v1	Bifidobacterium adolescentis	1680	OK		BIOML-A231					NCBI Prokaryotic Genome Annotation Pipeline (PGAP)	2199049		Scaffold	2019-10-15	WDNI01	1206381	1206381	12							Illumina NextSeq	Massachusetts Institute of Technology	PRJNA544527	SAMN11944570	1848	1724
GCF_009076125.1	ASM907612v1	Bifidobacterium adolescentis	1680	OK		BIOML-A167					NCBI Prokaryotic Genome Annotation Pipeline (PGAP)	2142299		Contig	2019-10-15	WDKW01	359886									Illumina NextSeq	Massachusetts Institute of Technology	PRJNA544527	SAMN11944506	1793	1684
GCF_009076145.1	ASM907614v1	Bifidobacterium adolescentis	1680	OK		BIOML-A166					NCBI Prokaryotic Genome Annotation Pipeline (PGAP)	2140530		Scaffold	2019-10-15	WDKV01	188733	188733	14							Illumina NextSeq	Massachusetts Institute of Technology	PRJNA544527	SAMN11944505	1788	1676
GCF_009076155.1	ASM907615v1	Bifidobacterium adolescentis	1680	OK		BIOML-A169					NCBI Prokaryotic Genome Annotation Pipeline (PGAP)	2159310		Contig	2019-10-15	WDKY01	1179261									Illumina NextSeq	Massachusetts Institute of Technology	PRJNA544527	SAMN11944508	1820	1703
GCF_009076185.1	ASM907618v1	Bifidobacterium adolescentis	1680	OK		BIOML-A223					NCBI Prokaryotic Genome Annotation Pipeline (PGAP)	2198423		Scaffold	2019-10-15	WDNA01	1206000	1206000	12							Illumina NextSeq	Massachusetts Institute of Technology	PRJNA544527	SAMN11944562	1849	1729
GCF_009076225.1	ASM907622v1	Bifidobacterium adolescentis	1680	OK		BIOML-A168					NCBI Prokaryotic Genome Annotation Pipeline (PGAP)	2290656		Contig	2019-10-15	WDKX01	352704									Illumina NextSeq	Massachusetts Institute of Technology	PRJNA544527	SAMN11944507	1912	1776
GCF_009076235.1	ASM907623v1	Bifidobacterium adolescentis	1680	OK		BIOML-A229					NCBI Prokaryotic Genome Annotation Pipeline (PGAP)	2198756		Contig	2019-10-15	WDNG01	1206261									Illumina NextSeq	Massachusetts Institute of Technology	PRJNA544527	SAMN11944568	1844	1723
GCF_009076245.1	ASM907624v1	Bifidobacterium adolescentis	1680	OK		BIOML-A225					NCBI Prokaryotic Genome Annotation Pipeline (PGAP)	2199130		Scaffold	2019-10-15	WDNC01	353646	1206383	14							Illumina NextSeq	Massachusetts Institute of Technology	PRJNA544527	SAMN11944564	1844	1723
GCF_009076265.1	ASM907626v1	Bifidobacterium adolescentis	1680	OK		BIOML-A221					NCBI Prokaryotic Genome Annotation Pipeline (PGAP)	2198831		Scaffold	2019-10-15	WDMY01	372583	1206270	13							Illumina NextSeq	Massachusetts Institute of Technology	PRJNA544527	SAMN11944560	1848	1727
GCF_009076275.1	ASM907627v1	Bifidobacterium adolescentis	1680	OK		BIOML-A222					NCBI Prokaryotic Genome Annotation Pipeline (PGAP)	2213379		Scaffold	2019-10-15	WDMZ01	1206263	1206263	20							Illumina NextSeq	Massachusetts Institute of Technology	PRJNA544527	SAMN11944561	1873	1746
GCF_009076315.1	ASM907631v1	Bifidobacterium adolescentis	1680	OK		BIOML-A147					NCBI Prokaryotic Genome Annotation Pipeline (PGAP)	2147942		Scaffold	2019-10-15	WDKC01	359861	365645	13							Illumina NextSeq	Massachusetts Institute of Technology	PRJNA544527	SAMN11944486	1798	1685
GCF_009076335.1	ASM907633v1	Bifidobacterium adolescentis	1680	OK		BIOML-A220					NCBI Prokaryotic Genome Annotation Pipeline (PGAP)	2199011		Scaffold	2019-10-15	WDMX01	1195661	1206310	11							Illumina NextSeq	Massachusetts Institute of Technology	PRJNA544527	SAMN11944559	1846	1724
GCF_009076345.1	ASM907634v1	Bifidobacterium adolescentis	1680	OK		BIOML-A218					NCBI Prokaryotic Genome Annotation Pipeline (PGAP)	2198561		Contig	2019-10-15	WDMV01	1206247									Illumina NextSeq	Massachusetts Institute of Technology	PRJNA544527	SAMN11944557	1847	1724
GCF_009076355.1	ASM907635v1	Bifidobacterium adolescentis	1680	OK		BIOML-A219					NCBI Prokaryotic Genome Annotation Pipeline (PGAP)	2198890		Scaffold	2019-10-15	WDMW01	1206383	1206383	11							Illumina NextSeq	Massachusetts Institute of Technology	PRJNA544527	SAMN11944558	1848	1727
GCF_009076405.1	ASM907640v1	Bifidobacterium adolescentis	1680	OK		BIOML-A217					NCBI Prokaryotic Genome Annotation Pipeline (PGAP)	2201066		Scaffold	2019-10-15	WDMU01	1206265	1206265	14							Illumina NextSeq	Massachusetts Institute of Technology	PRJNA544527	SAMN11944556	1843	1724
GCF_009076415.1	ASM907641v1	Bifidobacterium adolescentis	1680	OK		BIOML-A149					NCBI Prokaryotic Genome Annotation Pipeline (PGAP)	2141366		Contig	2019-10-15	WDKE01	1179254									Illumina NextSeq	Massachusetts Institute of Technology	PRJNA544527	SAMN11944488	1790	1682
GCF_009076425.1	ASM907642v1	Bifidobacterium adolescentis	1680	OK		BIOML-A211					NCBI Prokaryotic Genome Annotation Pipeline (PGAP)	2199791		Scaffold	2019-10-15	WDMO01	179195	419239	20							Illumina NextSeq	Massachusetts Institute of Technology	PRJNA544527	SAMN11944550	1849	1723
GCF_009076445.1	ASM907644v1	Bifidobacterium adolescentis	1680	OK		BIOML-A216					NCBI Prokaryotic Genome Annotation Pipeline (PGAP)	2198557		Scaffold	2019-10-15	WDMT01	1206001	1206001	13							Illumina NextSeq	Massachusetts Institute of Technology	PRJNA544527	SAMN11944555	1848	1728
GCF_009076465.1	ASM907646v1	Bifidobacterium adolescentis	1680	OK		BIOML-A146					NCBI Prokaryotic Genome Annotation Pipeline (PGAP)	2138303		Contig	2019-10-15	WDKB01	1179139									Illumina NextSeq	Massachusetts Institute of Technology	PRJNA544527	SAMN11944485	1798	1685
GCF_009076505.1	ASM907650v1	Bifidobacterium adolescentis	1680	OK		BIOML-A148					NCBI Prokaryotic Genome Annotation Pipeline (PGAP)	2143183		Scaffold	2019-10-15	WDKD01	352904	1179700	7							Illumina NextSeq	Massachusetts Institute of Technology	PRJNA544527	SAMN11944487	1790	1681
GCF_009076515.1	ASM907651v1	Bifidobacterium adolescentis	1680	OK		BIOML-A215					NCBI Prokaryotic Genome Annotation Pipeline (PGAP)	2142799		Scaffold	2019-10-15	WDMS01	1206264	1206264	16							Illumina NextSeq	Massachusetts Institute of Technology	PRJNA544527	SAMN11944554	1793	1673
GCF_009076535.1	ASM907653v1	Bifidobacterium adolescentis	1680	OK		BIOML-A213					NCBI Prokaryotic Genome Annotation Pipeline (PGAP)	2199299		Scaffold	2019-10-15	WDMQ01	374199	374199	18							Illumina NextSeq	Massachusetts Institute of Technology	PRJNA544527	SAMN11944552	1850	1725
GCF_009076565.1	ASM907656v1	Bifidobacterium adolescentis	1680	OK		BIOML-A151					NCBI Prokaryotic Genome Annotation Pipeline (PGAP)	2148584		Scaffold	2019-10-15	WDKG01	1179016	1179016	10							Illumina NextSeq	Massachusetts Institute of Technology	PRJNA544527	SAMN11944490	1802	1686
GCF_009076575.1	ASM907657v1	Bifidobacterium adolescentis	1680	OK		BIOML-A214					NCBI Prokaryotic Genome Annotation Pipeline (PGAP)	2198776		Contig	2019-10-15	WDMR01	1206261									Illumina NextSeq	Massachusetts Institute of Technology	PRJNA544527	SAMN11944553	1845	1722
GCF_009076585.1	ASM907658v1	Bifidobacterium adolescentis	1680	OK		BIOML-A212					NCBI Prokaryotic Genome Annotation Pipeline (PGAP)	2199214		Scaffold	2019-10-15	WDMP01	303829	369204	16							Illumina NextSeq	Massachusetts Institute of Technology	PRJNA544527	SAMN11944551	1850	1724
GCF_009076595.1	ASM907659v1	Bifidobacterium adolescentis	1680	OK		BIOML-A210					NCBI Prokaryotic Genome Annotation Pipeline (PGAP)	2197269		Scaffold	2019-10-15	WDMN01	94041	160155	25							Illumina NextSeq	Massachusetts Institute of Technology	PRJNA544527	SAMN11944549	1852	1716
GCF_009076625.1	ASM907662v1	Bifidobacterium adolescentis	1680	OK		BIOML-A204					NCBI Prokaryotic Genome Annotation Pipeline (PGAP)	2198790		Contig	2019-10-15	WDMH01	419119									Illumina NextSeq	Massachusetts Institute of Technology	PRJNA544527	SAMN11944543	1850	1723
GCF_009076655.1	ASM907665v1	Bifidobacterium adolescentis	1680	OK		BIOML-A208					NCBI Prokaryotic Genome Annotation Pipeline (PGAP)	2197853		Contig	2019-10-15	WDML01	419186									Illumina NextSeq	Massachusetts Institute of Technology	PRJNA544527	SAMN11944547	1842	1725
GCF_009076675.1	ASM907667v1	Bifidobacterium adolescentis	1680	OK		BIOML-A203					NCBI Prokaryotic Genome Annotation Pipeline (PGAP)	2199346		Contig	2019-10-15	WDMG01	384286									Illumina NextSeq	Massachusetts Institute of Technology	PRJNA544527	SAMN11944542	1847	1723
GCF_009076695.1	ASM907669v1	Bifidobacterium adolescentis	1680	OK		BIOML-A202					NCBI Prokaryotic Genome Annotation Pipeline (PGAP)	2199058		Contig	2019-10-15	WDMF01	419177									Illumina NextSeq	Massachusetts Institute of Technology	PRJNA544527	SAMN11944541	1849	1724
GCF_009076715.1	ASM907671v1	Bifidobacterium adolescentis	1680	OK		BIOML-A201					NCBI Prokaryotic Genome Annotation Pipeline (PGAP)	2198925		Contig	2019-10-15	WDME01	1206379									Illumina NextSeq	Massachusetts Institute of Technology	PRJNA544527	SAMN11944540	1846	1724
GCF_009076725.1	ASM907672v1	Bifidobacterium adolescentis	1680	OK		BIOML-A200					NCBI Prokaryotic Genome Annotation Pipeline (PGAP)	2199285		Contig	2019-10-15	WDMD01	419150									Illumina NextSeq	Massachusetts Institute of Technology	PRJNA544527	SAMN11944539	1849	1730
GCF_009076755.1	ASM907675v1	Bifidobacterium adolescentis	1680	OK		BIOML-A199					NCBI Prokaryotic Genome Annotation Pipeline (PGAP)	2143175		Contig	2019-10-15	WDMC01	1206424									Illumina NextSeq	Massachusetts Institute of Technology	PRJNA544527	SAMN11944538	1804	1680
GCF_009076785.1	ASM907678v1	Bifidobacterium adolescentis	1680	OK		BIOML-A198					NCBI Prokaryotic Genome Annotation Pipeline (PGAP)	2198800		Contig	2019-10-15	WDMB01	1206217									Illumina NextSeq	Massachusetts Institute of Technology	PRJNA544527	SAMN11944537	1846	1723
GCF_009076795.1	ASM907679v1	Bifidobacterium adolescentis	1680	OK		BIOML-A195					NCBI Prokaryotic Genome Annotation Pipeline (PGAP)	2200193		Scaffold	2019-10-15	WDLY01	419211	419211	12							Illumina NextSeq	Massachusetts Institute of Technology	PRJNA544527	SAMN11944534	1846	1725
GCF_009076805.1	ASM907680v1	Bifidobacterium adolescentis	1680	OK		BIOML-A194					NCBI Prokaryotic Genome Annotation Pipeline (PGAP)	2198643		Contig	2019-10-15	WDLX01	419210									Illumina NextSeq	Massachusetts Institute of Technology	PRJNA544527	SAMN11944533	1846	1729
GCF_009076815.1	ASM907681v1	Bifidobacterium adolescentis	1680	OK		BIOML-A197					NCBI Prokaryotic Genome Annotation Pipeline (PGAP)	2202028		Contig	2019-10-15	WDMA01	384287									Illumina NextSeq	Massachusetts Institute of Technology	PRJNA544527	SAMN11944536	1853	1726
GCF_009076825.1	ASM907682v1	Bifidobacterium adolescentis	1680	OK		BIOML-A196					NCBI Prokaryotic Genome Annotation Pipeline (PGAP)	2133307		Contig	2019-10-15	WDLZ01	353761									Illumina NextSeq	Massachusetts Institute of Technology	PRJNA544527	SAMN11944535	1784	1670
GCF_009076885.1	ASM907688v1	Bifidobacterium adolescentis	1680	OK		BIOML-A183					NCBI Prokaryotic Genome Annotation Pipeline (PGAP)	2143052		Contig	2019-10-15	WDLM01	1179252									Illumina NextSeq	Massachusetts Institute of Technology	PRJNA544527	SAMN11944522	1793	1682
GCF_009076895.1	ASM907689v1	Bifidobacterium adolescentis	1680	OK		BIOML-A191					NCBI Prokaryotic Genome Annotation Pipeline (PGAP)	2390982		Scaffold	2019-10-15	WDLU01	182425	182425	31							Illumina NextSeq	Massachusetts Institute of Technology	PRJNA544527	SAMN11944530	2090	1950
GCF_009076905.1	ASM907690v1	Bifidobacterium adolescentis	1680	OK		BIOML-A193					NCBI Prokaryotic Genome Annotation Pipeline (PGAP)	2198444		Contig	2019-10-15	WDLW01	1206768									Illumina NextSeq	Massachusetts Institute of Technology	PRJNA544527	SAMN11944532	1846	1722
GCF_009076915.1	ASM907691v1	Bifidobacterium adolescentis	1680	OK		BIOML-A192					NCBI Prokaryotic Genome Annotation Pipeline (PGAP)	2184965		Scaffold	2019-10-15	WDLV01	327246	327246	24							Illumina NextSeq	Massachusetts Institute of Technology	PRJNA544527	SAMN11944531	1815	1683
GCF_009076925.1	ASM907692v1	Bifidobacterium adolescentis	1680	OK		BIOML-A190					NCBI Prokaryotic Genome Annotation Pipeline (PGAP)	2392543		Scaffold	2019-10-15	WDLT01	181767	181767	30							Illumina NextSeq	Massachusetts Institute of Technology	PRJNA544527	SAMN11944529	2091	1950
GCF_009076975.1	ASM907697v1	Bifidobacterium adolescentis	1680	OK		BIOML-A179					NCBI Prokaryotic Genome Annotation Pipeline (PGAP)	2171879		Scaffold	2019-10-15	WDLI01	1177408	1177408	10							Illumina NextSeq	Massachusetts Institute of Technology	PRJNA544527	SAMN11944518	1809	1704
GCF_009076985.1	ASM907698v1	Bifidobacterium adolescentis	1680	OK		BIOML-A181					NCBI Prokaryotic Genome Annotation Pipeline (PGAP)	2341839		Scaffold	2019-10-15	WDLK01	392371	392371	45							Illumina NextSeq	Massachusetts Institute of Technology	PRJNA544527	SAMN11944520	1975	1830
GCF_009077005.1	ASM907700v1	Bifidobacterium adolescentis	1680	OK		BIOML-A182					NCBI Prokaryotic Genome Annotation Pipeline (PGAP)	2261983		Contig	2019-10-15	WDLL01	1179125									Illumina NextSeq	Massachusetts Institute of Technology	PRJNA544527	SAMN11944521	1947	1788
GCF_009077015.1	ASM907701v1	Bifidobacterium adolescentis	1680	OK		BIOML-A180					NCBI Prokaryotic Genome Annotation Pipeline (PGAP)	2141800		Scaffold	2019-10-15	WDLJ01	1173593	1173593	11							Illumina NextSeq	Massachusetts Institute of Technology	PRJNA544527	SAMN11944519	1780	1675
GCF_009077045.1	ASM907704v1	Bifidobacterium adolescentis	1680	OK		BIOML-A177					NCBI Prokaryotic Genome Annotation Pipeline (PGAP)	2144178		Scaffold	2019-10-15	WDLG01	1173594	1173594	12							Illumina NextSeq	Massachusetts Institute of Technology	PRJNA544527	SAMN11944516	1787	1681
GCF_009077055.1	ASM907705v1	Bifidobacterium adolescentis	1680	OK		BIOML-A178					NCBI Prokaryotic Genome Annotation Pipeline (PGAP)	2142771		Contig	2019-10-15	WDLH01	1179289									Illumina NextSeq	Massachusetts Institute of Technology	PRJNA544527	SAMN11944517	1788	1681
GCF_009077075.1	ASM907707v1	Bifidobacterium adolescentis	1680	OK		BIOML-A176					NCBI Prokaryotic Genome Annotation Pipeline (PGAP)	2142557		Scaffold	2019-10-15	WDLF01	450491	1179320	7							Illumina NextSeq	Massachusetts Institute of Technology	PRJNA544527	SAMN11944515	1784	1676
GCF_009077125.1	ASM907712v1	Bifidobacterium adolescentis	1680	OK		BIOML-A175					NCBI Prokaryotic Genome Annotation Pipeline (PGAP)	2151938		Contig	2019-10-15	WDLE01	1179130									Illumina NextSeq	Massachusetts Institute of Technology	PRJNA544527	SAMN11944514	1802	1693
GCF_009077135.1	ASM907713v1	Bifidobacterium adolescentis	1680	OK		BIOML-A174					NCBI Prokaryotic Genome Annotation Pipeline (PGAP)	2169571		Scaffold	2019-10-15	WDLD01	362554	535814	7							Illumina NextSeq	Massachusetts Institute of Technology	PRJNA544527	SAMN11944513	1809	1699
GCF_009077145.1	ASM907714v1	Bifidobacterium adolescentis	1680	OK		BIOML-A173					NCBI Prokaryotic Genome Annotation Pipeline (PGAP)	2178098		Contig	2019-10-15	WDLC01	1177667									Illumina NextSeq	Massachusetts Institute of Technology	PRJNA544527	SAMN11944512	1829	1712
GCF_009077155.1	ASM907715v1	Bifidobacterium adolescentis	1680	OK		BIOML-A172					NCBI Prokaryotic Genome Annotation Pipeline (PGAP)	2157269		Scaffold	2019-10-15	WDLB01	1179130	1179130	14							Illumina NextSeq	Massachusetts Institute of Technology	PRJNA544527	SAMN11944511	1808	1693
GCF_009077185.1	ASM907718v1	Bifidobacterium adolescentis	1680	OK		BIOML-A171					NCBI Prokaryotic Genome Annotation Pipeline (PGAP)	2147271		Scaffold	2019-10-15	WDLA01	513366	1179283	8							Illumina NextSeq	Massachusetts Institute of Technology	PRJNA544527	SAMN11944510	1801	1693
GCF_009077225.1	ASM907722v1	Bifidobacterium adolescentis	1680	OK		BIOML-A164					NCBI Prokaryotic Genome Annotation Pipeline (PGAP)	2141427		Contig	2019-10-15	WDKT01	1179245									Illumina NextSeq	Massachusetts Institute of Technology	PRJNA544527	SAMN11944503	1794	1683
GCF_009077235.1	ASM907723v1	Bifidobacterium adolescentis	1680	OK		BIOML-A163					NCBI Prokaryotic Genome Annotation Pipeline (PGAP)	2160583		Scaffold	2019-10-15	WDKS01	535819	1173491	7							Illumina NextSeq	Massachusetts Institute of Technology	PRJNA544527	SAMN11944502	1804	1695
GCF_009077265.1	ASM907726v1	Bifidobacterium adolescentis	1680	OK		BIOML-A162					NCBI Prokaryotic Genome Annotation Pipeline (PGAP)	2142337		Contig	2019-10-15	WDKR01	1173829									Illumina NextSeq	Massachusetts Institute of Technology	PRJNA544527	SAMN11944501	1788	1680
GCF_009077285.1	ASM907728v1	Bifidobacterium adolescentis	1680	OK		BIOML-A160					NCBI Prokaryotic Genome Annotation Pipeline (PGAP)	2169408		Contig	2019-10-15	WDKP01	1177642									Illumina NextSeq	Massachusetts Institute of Technology	PRJNA544527	SAMN11944499	1808	1702
GCF_009077295.1	ASM907729v1	Bifidobacterium adolescentis	1680	OK		BIOML-A161					NCBI Prokaryotic Genome Annotation Pipeline (PGAP)	2169149		Contig	2019-10-15	WDKQ01	1177657									Illumina NextSeq	Massachusetts Institute of Technology	PRJNA544527	SAMN11944500	1805	1701
GCF_009077325.1	ASM907732v1	Bifidobacterium adolescentis	1680	OK		BIOML-A159					NCBI Prokaryotic Genome Annotation Pipeline (PGAP)	2169428		Contig	2019-10-15	WDKO01	1177738									Illumina NextSeq	Massachusetts Institute of Technology	PRJNA544527	SAMN11944498	1809	1705
GCF_009077335.1	ASM907733v1	Bifidobacterium adolescentis	1680	OK		BIOML-A158					NCBI Prokaryotic Genome Annotation Pipeline (PGAP)	2142789		Contig	2019-10-15	WDKN01	1179294									Illumina NextSeq	Massachusetts Institute of Technology	PRJNA544527	SAMN11944497	1789	1678
GCF_009077345.1	ASM907734v1	Bifidobacterium adolescentis	1680	OK		BIOML-A157					NCBI Prokaryotic Genome Annotation Pipeline (PGAP)	2169571		Contig	2019-10-15	WDKM01	1177651									Illumina NextSeq	Massachusetts Institute of Technology	PRJNA544527	SAMN11944496	1808	1704
GCF_009077375.1	ASM907737v1	Bifidobacterium adolescentis	1680	OK		BIOML-A155					NCBI Prokaryotic Genome Annotation Pipeline (PGAP)	2160936		Contig	2019-10-15	WDKK01	1177133									Illumina NextSeq	Massachusetts Institute of Technology	PRJNA544527	SAMN11944494	1806	1696
GCF_009077425.1	ASM907742v1	Bifidobacterium adolescentis	1680	OK		BIOML-A154					NCBI Prokaryotic Genome Annotation Pipeline (PGAP)	2169542		Contig	2019-10-15	WDKJ01	1177699									Illumina NextSeq	Massachusetts Institute of Technology	PRJNA544527	SAMN11944493	1809	1701
GCF_009077435.1	ASM907743v1	Bifidobacterium adolescentis	1680	OK		BIOML-A150					NCBI Prokaryotic Genome Annotation Pipeline (PGAP)	2185818		Scaffold	2019-10-15	WDKF01	535868	1179395	7							Illumina NextSeq	Massachusetts Institute of Technology	PRJNA544527	SAMN11944489	1831	1724
GCF_009077445.1	ASM907744v1	Bifidobacterium adolescentis	1680	OK		BIOML-A152					NCBI Prokaryotic Genome Annotation Pipeline (PGAP)	2160803		Contig	2019-10-15	WDKH01	1171513									Illumina NextSeq	Massachusetts Institute of Technology	PRJNA544527	SAMN11944491	1799	1691
GCF_009077455.1	ASM907745v1	Bifidobacterium adolescentis	1680	OK		BIOML-A153					NCBI Prokaryotic Genome Annotation Pipeline (PGAP)	2168982		Contig	2019-10-15	WDKI01	1183147									Illumina NextSeq	Massachusetts Institute of Technology	PRJNA544527	SAMN11944492	1807	1705
GCF_009077475.1	ASM907747v1	Bifidobacterium adolescentis	1680	OK		BIOML-A144					NCBI Prokaryotic Genome Annotation Pipeline (PGAP)	2148137		Scaffold	2019-10-15	WDKA01	333897	333897	21							Illumina NextSeq	Massachusetts Institute of Technology	PRJNA544527	SAMN11944483	1809	1683
GCF_009077515.1	ASM907751v1	Bifidobacterium adolescentis	1680	OK		BIOML-A141					NCBI Prokaryotic Genome Annotation Pipeline (PGAP)	2275693		Scaffold	2019-10-15	WDJX01	279530	279530	31							Illumina NextSeq	Massachusetts Institute of Technology	PRJNA544527	SAMN11944480	1985	1840
GCF_009077535.1	ASM907753v1	Bifidobacterium adolescentis	1680	OK		BIOML-A142					NCBI Prokaryotic Genome Annotation Pipeline (PGAP)	2276185		Contig	2019-10-15	WDJY01	314745									Illumina NextSeq	Massachusetts Institute of Technology	PRJNA544527	SAMN11944481	1987	1847
GCF_009077545.1	ASM907754v1	Bifidobacterium adolescentis	1680	OK		BIOML-A143					NCBI Prokaryotic Genome Annotation Pipeline (PGAP)	2347764		Scaffold	2019-10-15	WDJZ01	210411	279509	43							Illumina NextSeq	Massachusetts Institute of Technology	PRJNA544527	SAMN11944482	2041	1887
GCF_009077555.1	ASM907755v1	Bifidobacterium adolescentis	1680	OK		BIOML-A140					NCBI Prokaryotic Genome Annotation Pipeline (PGAP)	2274309		Contig	2019-10-15	WDJW01	279478									Illumina NextSeq	Massachusetts Institute of Technology	PRJNA544527	SAMN11944479	1983	1840
GCF_009077585.1	ASM907758v1	Bifidobacterium adolescentis	1680	OK		BIOML-A139					NCBI Prokaryotic Genome Annotation Pipeline (PGAP)	2317333		Contig	2019-10-15	WDJV01	253982									Illumina NextSeq	Massachusetts Institute of Technology	PRJNA544527	SAMN11944478	2005	1874
GCF_009077615.1	ASM907761v1	Bifidobacterium adolescentis	1680	OK		BIOML-A137					NCBI Prokaryotic Genome Annotation Pipeline (PGAP)	2283044		Scaffold	2019-10-15	WDJT01	210406	279795	43							Illumina NextSeq	Massachusetts Institute of Technology	PRJNA544527	SAMN11944476	1997	1845
GCF_009077625.1	ASM907762v1	Bifidobacterium adolescentis	1680	OK		BIOML-A138					NCBI Prokaryotic Genome Annotation Pipeline (PGAP)	2367049		Scaffold	2019-10-15	WDJU01	221791	327884	24							Illumina NextSeq	Massachusetts Institute of Technology	PRJNA544527	SAMN11944477	2054	1914
GCF_009077645.1	ASM907764v1	Bifidobacterium adolescentis	1680	OK		BIOML-A136					NCBI Prokaryotic Genome Annotation Pipeline (PGAP)	2408226		Scaffold	2019-10-15	WDJS01	267067	267067	24							Illumina NextSeq	Massachusetts Institute of Technology	PRJNA544527	SAMN11944475	2109	1962
GCF_009077655.1	ASM907765v1	Bifidobacterium adolescentis	1680	OK		BIOML-A135					NCBI Prokaryotic Genome Annotation Pipeline (PGAP)	2211962		Scaffold	2019-10-15	WDJR01	226657	226657	24							Illumina NextSeq	Massachusetts Institute of Technology	PRJNA544527	SAMN11944474	1864	1724
GCF_009077675.1	ASM907767v1	Bifidobacterium adolescentis	1680	OK		BIOML-A134					NCBI Prokaryotic Genome Annotation Pipeline (PGAP)	2292051		Scaffold	2019-10-15	WDJQ01	327485	327485	24							Illumina NextSeq	Massachusetts Institute of Technology	PRJNA544527	SAMN11944473	2004	1862
GCF_009077715.1	ASM907771v1	Bifidobacterium adolescentis	1680	OK		BIOML-A132					NCBI Prokaryotic Genome Annotation Pipeline (PGAP)	2422400		Scaffold	2019-10-15	WDJO01	327503	327503	21							Illumina NextSeq	Massachusetts Institute of Technology	PRJNA544527	SAMN11944471	2113	1956
GCF_009077745.1	ASM907774v1	Bifidobacterium adolescentis	1680	OK		BIOML-A131					NCBI Prokaryotic Genome Annotation Pipeline (PGAP)	2202169		Scaffold	2019-10-15	WDJN01	195437	226660	19							Illumina NextSeq	Massachusetts Institute of Technology	PRJNA544527	SAMN11944470	1852	1719
GCF_009077755.1	ASM907775v1	Bifidobacterium adolescentis	1680	OK		BIOML-A247					NCBI Prokaryotic Genome Annotation Pipeline (PGAP)	2200052		Scaffold	2019-10-15	WDNY01	408429	1206055	13							Illumina NextSeq	Massachusetts Institute of Technology	PRJNA544527	SAMN11944586	1848	1729
GCF_009077765.1	ASM907776v1	Bifidobacterium adolescentis	1680	OK		BIOML-A207					NCBI Prokaryotic Genome Annotation Pipeline (PGAP)	2201729		Scaffold	2019-10-15	WDMK01	353821	419423	14							Illumina NextSeq	Massachusetts Institute of Technology	PRJNA544527	SAMN11944546	1854	1727
GCF_009077785.1	ASM907778v1	Bifidobacterium adolescentis	1680	OK		BIOML-A224					NCBI Prokaryotic Genome Annotation Pipeline (PGAP)	2201350		Contig	2019-10-15	WDNB01	1205992									Illumina NextSeq	Massachusetts Institute of Technology	PRJNA544527	SAMN11944563	1849	1729
GCF_009077825.1	ASM907782v1	Bifidobacterium adolescentis	1680	OK		BIOML-A206					NCBI Prokaryotic Genome Annotation Pipeline (PGAP)	2199313		Scaffold	2019-10-15	WDMJ01	419177	419177	13							Illumina NextSeq	Massachusetts Institute of Technology	PRJNA544527	SAMN11944545	1849	1725
GCF_009077835.1	ASM907783v1	Bifidobacterium animalis	28025	OK		BIOML-A1					NCBI Prokaryotic Genome Annotation Pipeline (PGAP)	1919128		Scaffold	2019-10-15	WDOA01	291593	291593	13							Illumina NextSeq	Massachusetts Institute of Technology	PRJNA544527	SAMN11944588	1609	1540
GCF_009077845.1	ASM907784v1	Bifidobacterium adolescentis	1680	OK		BIOML-A205					NCBI Prokaryotic Genome Annotation Pipeline (PGAP)	2201065		Scaffold	2019-10-15	WDMI01	1206367	1206367	14							Illumina NextSeq	Massachusetts Institute of Technology	PRJNA544527	SAMN11944544	1851	1727
GCF_009077875.1	ASM907787v1	Bifidobacterium adolescentis	1680	OK		BIOML-A248					NCBI Prokaryotic Genome Annotation Pipeline (PGAP)	2135155		Contig	2019-10-15	WDNZ01	359525									Illumina NextSeq	Massachusetts Institute of Technology	PRJNA544527	SAMN11944587	1791	1671
GCF_009077905.1	ASM907790v1	Bifidobacterium adolescentis	1680	OK		BIOML-A241					NCBI Prokaryotic Genome Annotation Pipeline (PGAP)	2198806		Scaffold	2019-10-15	WDNS01	478597	1206308	12							Illumina NextSeq	Massachusetts Institute of Technology	PRJNA544527	SAMN11944580	1846	1725
GCF_009077915.1	ASM907791v1	Bifidobacterium bifidum	1681	OK		BIOML-A8					GCF_009077915.1-RS_2024_04_03	2189089		Contig	2019-10-15	WDOK01	1111168									Illumina NextSeq	Massachusetts Institute of Technology	PRJNA544527	SAMN11944598	1879	1753
GCF_009077935.1	ASM907793v1	Bifidobacterium adolescentis	1680	OK		BIOML-A226					NCBI Prokaryotic Genome Annotation Pipeline (PGAP)	2199004		Scaffold	2019-10-15	WDND01	1206502	1206502	11							Illumina NextSeq	Massachusetts Institute of Technology	PRJNA544527	SAMN11944565	1848	1723
GCF_009077955.1	ASM907795v1	Bifidobacterium bifidum	1681	OK		BIOML-A7					GCF_009077955.1-RS_2024_04_03	2179265		Contig	2019-10-15	WDOJ01	335668									Illumina NextSeq	Massachusetts Institute of Technology	PRJNA544527	SAMN11944597	1871	1745
GCF_009077975.1	ASM907797v1	Bifidobacterium bifidum	1681	OK		BIOML-A6					GCF_009077975.1-RS_2024_04_04	2185518		Contig	2019-10-15	WDOI01	509028									Illumina NextSeq	Massachusetts Institute of Technology	PRJNA544527	SAMN11944596	1879	1749
GCF_009078005.1	ASM907800v1	Bifidobacterium bifidum	1681	OK		BIOML-A5					GCF_009078005.1-RS_2024_04_03	2179450		Contig	2019-10-15	WDOH01	336598									Illumina NextSeq	Massachusetts Institute of Technology	PRJNA544527	SAMN11944595	1874	1749
GCF_009078015.1	ASM907801v1	Bifidobacterium bifidum	1681	OK		BIOML-A4					GCF_009078015.1-RS_2024_04_04	2184719		Contig	2019-10-15	WDOG01	519501									Illumina NextSeq	Massachusetts Institute of Technology	PRJNA544527	SAMN11944594	1872	1744
GCF_009078025.1	ASM907802v1	Bifidobacterium adolescentis	1680	OK		BIOML-A228					NCBI Prokaryotic Genome Annotation Pipeline (PGAP)	2199209		Scaffold	2019-10-15	WDNF01	1206499	1206499	11							Illumina NextSeq	Massachusetts Institute of Technology	PRJNA544527	SAMN11944567	1852	1728
GCF_009078055.1	ASM907805v1	Bifidobacterium bifidum	1681	OK		BIOML-A11					GCF_009078055.1-RS_2024_04_03	2168244		Scaffold	2019-10-15	WDON01	218955	252602	21							Illumina NextSeq	Massachusetts Institute of Technology	PRJNA544527	SAMN11944601	1826	1699
GCF_009078065.1	ASM907806v1	Bifidobacterium bifidum	1681	OK		BIOML-A3					GCF_009078065.1-RS_2024_04_04	2180120		Contig	2019-10-15	WDOF01	438661									Illumina NextSeq	Massachusetts Institute of Technology	PRJNA544527	SAMN11944593	1872	1746
GCF_009078095.1	ASM907809v1	Bifidobacterium bifidum	1681	OK		BIOML-A9					GCF_009078095.1-RS_2024_04_04	2180064		Scaffold	2019-10-15	WDOL01	438516	438516	8							Illumina NextSeq	Massachusetts Institute of Technology	PRJNA544527	SAMN11944599	1874	1747
GCF_009078115.1	ASM907811v1	Bifidobacterium bifidum	1681	OK		BIOML-A10					GCF_009078115.1-RS_2024_04_04	2166559		Scaffold	2019-10-15	WDOM01	252607	252607	22							Illumina NextSeq	Massachusetts Institute of Technology	PRJNA544527	SAMN11944600	1838	1709
GCF_009078135.1	ASM907813v1	Bifidobacterium adolescentis	1680	OK		BIOML-A244					NCBI Prokaryotic Genome Annotation Pipeline (PGAP)	2198342		Scaffold	2019-10-15	WDNV01	502481	1205990	14							Illumina NextSeq	Massachusetts Institute of Technology	PRJNA544527	SAMN11944583	1845	1727
GCF_009078155.1	ASM907815v1	Bifidobacterium adolescentis	1680	OK		BIOML-A243					NCBI Prokaryotic Genome Annotation Pipeline (PGAP)	2198719		Scaffold	2019-10-15	WDNU01	1205241	1206298	11							Illumina NextSeq	Massachusetts Institute of Technology	PRJNA544527	SAMN11944582	1846	1727
GCF_009078175.1	ASM907817v1	Bifidobacterium adolescentis	1680	OK		BIOML-A187					NCBI Prokaryotic Genome Annotation Pipeline (PGAP)	2142511		Contig	2019-10-15	WDLQ01	1173712									Illumina NextSeq	Massachusetts Institute of Technology	PRJNA544527	SAMN11944526	1790	1684
GCF_009078185.1	ASM907818v1	Bifidobacterium adolescentis	1680	OK		BIOML-A242					NCBI Prokaryotic Genome Annotation Pipeline (PGAP)	2199231		Scaffold	2019-10-15	WDNT01	361771	1206597	13							Illumina NextSeq	Massachusetts Institute of Technology	PRJNA544527	SAMN11944581	1847	1723
GCF_009078225.1	ASM907822v1	Bifidobacterium adolescentis	1680	OK		BIOML-A240					NCBI Prokaryotic Genome Annotation Pipeline (PGAP)	2199826		Scaffold	2019-10-15	WDNR01	1205997	1205997	15							Illumina NextSeq	Massachusetts Institute of Technology	PRJNA544527	SAMN11944579	1849	1726
GCF_009078235.1	ASM907823v1	Bifidobacterium adolescentis	1680	OK		BIOML-A238					NCBI Prokaryotic Genome Annotation Pipeline (PGAP)	2198618		Contig	2019-10-15	WDNP01	419178									Illumina NextSeq	Massachusetts Institute of Technology	PRJNA544527	SAMN11944577	1848	1725
GCF_009078255.1	ASM907825v1	Bifidobacterium adolescentis	1680	OK		BIOML-A189					NCBI Prokaryotic Genome Annotation Pipeline (PGAP)	2388688		Scaffold	2019-10-15	WDLS01	181766	181766	35							Illumina NextSeq	Massachusetts Institute of Technology	PRJNA544527	SAMN11944528	2090	1948
GCF_009078285.1	ASM907828v1	Bifidobacterium jacchi	2490545	OK		MRM 9.3					GCF_009078285.1-RS_2024_04_03	2876974		Scaffold	2019-10-15	RQSP01	27776	58727	156							Illumina MiSeq	University of Bologna	PRJNA506375	SAMN10458637	2158	2011
GCF_009093185.1	ASM909318v1	Bifidobacterium adolescentis	1680	OK		BIOML-A130					NCBI Prokaryotic Genome Annotation Pipeline (PGAP)	2203874		Contig	2019-10-15	WDJM01	1549206									Illumina NextSeq	Massachusetts Institute of Technology	PRJNA544527	SAMN11944469	1876	1726
GCF_009093245.1	ASM909324v1	Bifidobacterium adolescentis	1680	OK		BIOML-A129					NCBI Prokaryotic Genome Annotation Pipeline (PGAP)	2451768		Contig	2019-10-15	WDJL01	596750									Illumina NextSeq	Massachusetts Institute of Technology	PRJNA544527	SAMN11944468	2183	1993
GCF_009093255.1	ASM909325v1	Bifidobacterium adolescentis	1680	OK		BIOML-A126					NCBI Prokaryotic Genome Annotation Pipeline (PGAP)	2208078		Scaffold	2019-10-15	WDJI01	226657	226657	25							Illumina NextSeq	Massachusetts Institute of Technology	PRJNA544527	SAMN11944465	1860	1726
GCF_009093265.1	ASM909326v1	Bifidobacterium adolescentis	1680	OK		BIOML-A106					NCBI Prokaryotic Genome Annotation Pipeline (PGAP)	2397553		Contig	2019-10-15	WDIQ01	327259									Illumina NextSeq	Massachusetts Institute of Technology	PRJNA544527	SAMN11944445	2082	1940
GCF_009093295.1	ASM909329v1	Bifidobacterium adolescentis	1680	OK		BIOML-A111					NCBI Prokaryotic Genome Annotation Pipeline (PGAP)	2277364		Contig	2019-10-15	WDIU01	329102									Illumina NextSeq	Massachusetts Institute of Technology	PRJNA544527	SAMN11944450	1980	1842
GCF_009093315.1	ASM909331v1	Bifidobacterium adolescentis	1680	OK		BIOML-A92					NCBI Prokaryotic Genome Annotation Pipeline (PGAP)	2319713		Contig	2019-10-15	WDIC01	551111									Illumina NextSeq	Massachusetts Institute of Technology	PRJNA544527	SAMN11944431	1996	1881
GCF_009093345.1	ASM909334v1	Bifidobacterium adolescentis	1680	OK		BIOML-A110					NCBI Prokaryotic Genome Annotation Pipeline (PGAP)	2276560		Contig	2019-10-15	WDIT01	327485									Illumina NextSeq	Massachusetts Institute of Technology	PRJNA544527	SAMN11944449	1984	1843
GCF_009093365.1	ASM909336v1	Bifidobacterium adolescentis	1680	OK		BIOML-A107					NCBI Prokaryotic Genome Annotation Pipeline (PGAP)	2146001		Scaffold	2019-10-15	WDIR01	329600	342942	19							Illumina NextSeq	Massachusetts Institute of Technology	PRJNA544527	SAMN11944446	1773	1641
GCF_009093375.1	ASM909337v1	Bifidobacterium adolescentis	1680	OK		BIOML-A88					NCBI Prokaryotic Genome Annotation Pipeline (PGAP)	2219665		Contig	2019-10-15	WDHY01	483011									Illumina NextSeq	Massachusetts Institute of Technology	PRJNA544527	SAMN11944427	1884	1759
GCF_009093385.1	ASM909338v1	Bifidobacterium adolescentis	1680	OK		BIOML-A108					NCBI Prokaryotic Genome Annotation Pipeline (PGAP)	2277419		Contig	2019-10-15	WDIS01	327485									Illumina NextSeq	Massachusetts Institute of Technology	PRJNA544527	SAMN11944447	1983	1845
GCF_009093435.1	ASM909343v1	Bifidobacterium adolescentis	1680	OK		BIOML-A91					NCBI Prokaryotic Genome Annotation Pipeline (PGAP)	2358671		Scaffold	2019-10-15	WDIB01	562224	562224	91							Illumina NextSeq	Massachusetts Institute of Technology	PRJNA544527	SAMN11944430	2006	1851
GCF_009093455.1	ASM909345v1	Bifidobacterium adolescentis	1680	OK		BIOML-A73					NCBI Prokaryotic Genome Annotation Pipeline (PGAP)	2079189		Scaffold	2019-10-15	WDHJ01	1167960	1167960	14							Illumina NextSeq	Massachusetts Institute of Technology	PRJNA544527	SAMN11944412	1718	1602
GCF_009093465.1	ASM909346v1	Bifidobacterium adolescentis	1680	OK		BIOML-A68					NCBI Prokaryotic Genome Annotation Pipeline (PGAP)	2074616		Scaffold	2019-10-15	WDHE01	1168047	1168047	11							Illumina NextSeq	Massachusetts Institute of Technology	PRJNA544527	SAMN11944407	1708	1597
GCF_009093495.1	ASM909349v1	Bifidobacterium adolescentis	1680	OK		BIOML-A89					NCBI Prokaryotic Genome Annotation Pipeline (PGAP)	2220835		Scaffold	2019-10-15	WDHZ01	57268	57479	54							Illumina NextSeq	Massachusetts Institute of Technology	PRJNA544527	SAMN11944428	1902	1750
GCF_009093515.1	ASM909351v1	Bifidobacterium adolescentis	1680	OK		BIOML-A70					NCBI Prokaryotic Genome Annotation Pipeline (PGAP)	2073007		Scaffold	2019-10-15	WDHG01	241494	241494	15							Illumina NextSeq	Massachusetts Institute of Technology	PRJNA544527	SAMN11944409	1708	1589
GCF_009093535.1	ASM909353v1	Bifidobacterium adolescentis	1680	OK		BIOML-A69					NCBI Prokaryotic Genome Annotation Pipeline (PGAP)	2080097		Scaffold	2019-10-15	WDHF01	347374	347374	12							Illumina NextSeq	Massachusetts Institute of Technology	PRJNA544527	SAMN11944408	1716	1597
GCF_009093555.1	ASM909355v1	Bifidobacterium adolescentis	1680	OK		BIOML-A71					NCBI Prokaryotic Genome Annotation Pipeline (PGAP)	2058333		Scaffold	2019-10-15	WDHH01	19790	21290	190							Illumina NextSeq	Massachusetts Institute of Technology	PRJNA544527	SAMN11944410	1820	1574
GCF_009093575.1	ASM909357v1	Bifidobacterium adolescentis	1680	OK		BIOML-A52					NCBI Prokaryotic Genome Annotation Pipeline (PGAP)	2429309		Scaffold	2019-10-15	WDGR01	510903	510903	27							Illumina NextSeq	Massachusetts Institute of Technology	PRJNA544527	SAMN11944391	2077	1935
GCF_009093585.1	ASM909358v1	Bifidobacterium adolescentis	1680	OK		BIOML-A35					NCBI Prokaryotic Genome Annotation Pipeline (PGAP)	2430396		Scaffold	2019-10-15	WDGA01	671287	671287	20							Illumina NextSeq	Massachusetts Institute of Technology	PRJNA544527	SAMN11944374	2081	1937
GCF_009093625.1	ASM909362v1	Bifidobacterium adolescentis	1680	OK		BIOML-A34					NCBI Prokaryotic Genome Annotation Pipeline (PGAP)	2430485		Scaffold	2019-10-15	WDFZ01	303307	671146	19							Illumina NextSeq	Massachusetts Institute of Technology	PRJNA544527	SAMN11944373	2080	1940
GCF_009093645.1	ASM909364v1	Bifidobacterium adolescentis	1680	OK		BIOML-A33					NCBI Prokaryotic Genome Annotation Pipeline (PGAP)	2429951		Scaffold	2019-10-15	WDFY01	568787	568787	19							Illumina NextSeq	Massachusetts Institute of Technology	PRJNA544527	SAMN11944372	2077	1936
GCF_009093655.1	ASM909365v1	Bifidobacterium adolescentis	1680	OK		BIOML-A17					NCBI Prokaryotic Genome Annotation Pipeline (PGAP)	2429101		Scaffold	2019-10-15	WDFI01	430614	430614	22							Illumina NextSeq	Massachusetts Institute of Technology	PRJNA544527	SAMN11944356	2078	1937
GCF_009093675.1	ASM909367v1	Bifidobacterium adolescentis	1680	OK		BIOML-A15					NCBI Prokaryotic Genome Annotation Pipeline (PGAP)	2429662		Scaffold	2019-10-15	WDFG01	530209	695891	17							Illumina NextSeq	Massachusetts Institute of Technology	PRJNA544527	SAMN11944354	2074	1937
GCF_009093725.1	ASM909372v1	Bifidobacterium adolescentis	1680	OK		BIOML-A133					NCBI Prokaryotic Genome Annotation Pipeline (PGAP)	2291921		Scaffold	2019-10-15	WDJP01	327419	327419	26							Illumina NextSeq	Massachusetts Institute of Technology	PRJNA544527	SAMN11944472	2004	1859
GCF_009093735.1	ASM909373v1	Bifidobacterium adolescentis	1680	OK		BIOML-A13					NCBI Prokaryotic Genome Annotation Pipeline (PGAP)	2430178		Contig	2019-10-15	WDFE01	644142									Illumina NextSeq	Massachusetts Institute of Technology	PRJNA544527	SAMN11944352	2080	1939
GCF_009093745.1	ASM909374v1	Bifidobacterium adolescentis	1680	OK		BIOML-A125					NCBI Prokaryotic Genome Annotation Pipeline (PGAP)	2146941		Contig	2019-10-15	WDJH01	226657									Illumina NextSeq	Massachusetts Institute of Technology	PRJNA544527	SAMN11944464	1773	1643
GCF_009093795.1	ASM909379v1	Bifidobacterium adolescentis	1680	OK		BIOML-A124					NCBI Prokaryotic Genome Annotation Pipeline (PGAP)	2414749		Scaffold	2019-10-15	WDJG01	499730	662784	22							Illumina NextSeq	Massachusetts Institute of Technology	PRJNA544527	SAMN11944463	2107	1960
GCF_009093805.1	ASM909380v1	Bifidobacterium adolescentis	1680	OK		BIOML-A123					NCBI Prokaryotic Genome Annotation Pipeline (PGAP)	2277838		Scaffold	2019-10-15	WDJF01	329102	329102	17							Illumina NextSeq	Massachusetts Institute of Technology	PRJNA544527	SAMN11944462	1987	1849
GCF_009093845.1	ASM909384v1	Bifidobacterium adolescentis	1680	OK		BIOML-A121					NCBI Prokaryotic Genome Annotation Pipeline (PGAP)	2357228		Contig	2019-10-15	WDJD01	540627									Illumina NextSeq	Massachusetts Institute of Technology	PRJNA544527	SAMN11944460	2049	1908
GCF_009093875.1	ASM909387v1	Bifidobacterium adolescentis	1680	OK		BIOML-A122					NCBI Prokaryotic Genome Annotation Pipeline (PGAP)	2278584		Contig	2019-10-15	WDJE01	327485									Illumina NextSeq	Massachusetts Institute of Technology	PRJNA544527	SAMN11944461	1984	1845
GCF_009093885.1	ASM909388v1	Bifidobacterium adolescentis	1680	OK		BIOML-A120					NCBI Prokaryotic Genome Annotation Pipeline (PGAP)	2347305		Scaffold	2019-10-15	WDJC01	87969	132390	76							Illumina NextSeq	Massachusetts Institute of Technology	PRJNA544527	SAMN11944459	2053	1884
GCF_009093925.1	ASM909392v1	Bifidobacterium adolescentis	1680	OK		BIOML-A118					NCBI Prokaryotic Genome Annotation Pipeline (PGAP)	2349127		Scaffold	2019-10-15	WDJB01	233392	279567	46							Illumina NextSeq	Massachusetts Institute of Technology	PRJNA544527	SAMN11944457	2038	1883
GCF_009093985.1	ASM909398v1	Bifidobacterium adolescentis	1680	OK		BIOML-A117					NCBI Prokaryotic Genome Annotation Pipeline (PGAP)	2282189		Scaffold	2019-10-15	WDJA01	108411	201456	55							Illumina NextSeq	Massachusetts Institute of Technology	PRJNA544527	SAMN11944456	2000	1838
GCF_009094005.1	ASM909400v1	Bifidobacterium adolescentis	1680	OK		BIOML-A115					NCBI Prokaryotic Genome Annotation Pipeline (PGAP)	2183193		Contig	2019-10-15	WDIY01	226657									Illumina NextSeq	Massachusetts Institute of Technology	PRJNA544527	SAMN11944454	1828	1698
GCF_009094035.1	ASM909403v1	Bifidobacterium adolescentis	1680	OK		BIOML-A114					NCBI Prokaryotic Genome Annotation Pipeline (PGAP)	2277127		Contig	2019-10-15	WDIX01	327417									Illumina NextSeq	Massachusetts Institute of Technology	PRJNA544527	SAMN11944453	1984	1844
GCF_009094075.1	ASM909407v1	Bifidobacterium adolescentis	1680	OK		BIOML-A105					NCBI Prokaryotic Genome Annotation Pipeline (PGAP)	2421717		Contig	2019-10-15	WDIP01	181974									Illumina NextSeq	Massachusetts Institute of Technology	PRJNA544527	SAMN11944444	2090	1947
GCF_009094095.1	ASM909409v1	Bifidobacterium adolescentis	1680	OK		BIOML-A103					NCBI Prokaryotic Genome Annotation Pipeline (PGAP)	2276614		Contig	2019-10-15	WDIN01	327485									Illumina NextSeq	Massachusetts Institute of Technology	PRJNA544527	SAMN11944442	1983	1843
GCF_009094115.1	ASM909411v1	Bifidobacterium adolescentis	1680	OK		BIOML-A104					NCBI Prokaryotic Genome Annotation Pipeline (PGAP)	2146058		Scaffold	2019-10-15	WDIO01	375777	438138	13							Illumina NextSeq	Massachusetts Institute of Technology	PRJNA544527	SAMN11944443	1770	1642
GCF_009094125.1	ASM909412v1	Bifidobacterium adolescentis	1680	OK		BIOML-A102					NCBI Prokaryotic Genome Annotation Pipeline (PGAP)	2180636		Scaffold	2019-10-15	WDIM01	1251242	1251242	14							Illumina NextSeq	Massachusetts Institute of Technology	PRJNA544527	SAMN11944441	1847	1725
GCF_009094165.1	ASM909416v1	Bifidobacterium adolescentis	1680	OK		BIOML-A101					NCBI Prokaryotic Genome Annotation Pipeline (PGAP)	2150585		Contig	2019-10-15	WDIL01	1605927									Illumina NextSeq	Massachusetts Institute of Technology	PRJNA544527	SAMN11944440	1810	1683
GCF_009094175.1	ASM909417v1	Bifidobacterium adolescentis	1680	OK		BIOML-A99					NCBI Prokaryotic Genome Annotation Pipeline (PGAP)	2365807		Scaffold	2019-10-15	WDIJ01	319374	319374	30							Illumina NextSeq	Massachusetts Institute of Technology	PRJNA544527	SAMN11944438	2067	1923
GCF_009094185.1	ASM909418v1	Bifidobacterium adolescentis	1680	OK		BIOML-A100					NCBI Prokaryotic Genome Annotation Pipeline (PGAP)	2290067		Contig	2019-10-15	WDIK01	329102									Illumina NextSeq	Massachusetts Institute of Technology	PRJNA544527	SAMN11944439	2006	1853
GCF_009094245.1	ASM909424v1	Bifidobacterium adolescentis	1680	OK		BIOML-A97					NCBI Prokaryotic Genome Annotation Pipeline (PGAP)	2290923		Contig	2019-10-15	WDIH01	210364									Illumina NextSeq	Massachusetts Institute of Technology	PRJNA544527	SAMN11944436	2006	1852
GCF_009094255.1	ASM909425v1	Bifidobacterium adolescentis	1680	OK		BIOML-A96					NCBI Prokaryotic Genome Annotation Pipeline (PGAP)	2398554		Contig	2019-10-15	WDIG01	327371									Illumina NextSeq	Massachusetts Institute of Technology	PRJNA544527	SAMN11944435	2090	1943
GCF_009094265.1	ASM909426v1	Bifidobacterium adolescentis	1680	OK		BIOML-A95					NCBI Prokaryotic Genome Annotation Pipeline (PGAP)	2268129		Contig	2019-10-15	WDIF01	335705									Illumina NextSeq	Massachusetts Institute of Technology	PRJNA544527	SAMN11944434	1929	1754
GCF_009094305.1	ASM909430v1	Bifidobacterium adolescentis	1680	OK		BIOML-A93					NCBI Prokaryotic Genome Annotation Pipeline (PGAP)	2345725		Contig	2019-10-15	WDID01	267503									Illumina NextSeq	Massachusetts Institute of Technology	PRJNA544527	SAMN11944432	2012	1836
GCF_009094315.1	ASM909431v1	Bifidobacterium adolescentis	1680	OK		BIOML-A94					NCBI Prokaryotic Genome Annotation Pipeline (PGAP)	2568706		Contig	2019-10-15	WDIE01	1659194									Illumina NextSeq	Massachusetts Institute of Technology	PRJNA544527	SAMN11944433	2343	2042
GCF_009094325.1	ASM909432v1	Bifidobacterium adolescentis	1680	OK		BIOML-A86					NCBI Prokaryotic Genome Annotation Pipeline (PGAP)	2225702		Scaffold	2019-10-15	WDHW01	490963	490963	21							Illumina NextSeq	Massachusetts Institute of Technology	PRJNA544527	SAMN11944425	1889	1764
GCF_009094355.1	ASM909435v1	Bifidobacterium adolescentis	1680	OK		BIOML-A85					NCBI Prokaryotic Genome Annotation Pipeline (PGAP)	2229974		Scaffold	2019-10-15	WDHV01	262221	262221	22							Illumina NextSeq	Massachusetts Institute of Technology	PRJNA544527	SAMN11944424	1895	1769
GCF_009094365.1	ASM909436v1	Bifidobacterium adolescentis	1680	OK		BIOML-A82					NCBI Prokaryotic Genome Annotation Pipeline (PGAP)	2088612		Scaffold	2019-10-15	WDHS01	350572	350572	15							Illumina NextSeq	Massachusetts Institute of Technology	PRJNA544527	SAMN11944421	1720	1602
GCF_009094415.1	ASM909441v1	Bifidobacterium adolescentis	1680	OK		BIOML-A84					NCBI Prokaryotic Genome Annotation Pipeline (PGAP)	2219594		Contig	2019-10-15	WDHU01	262751									Illumina NextSeq	Massachusetts Institute of Technology	PRJNA544527	SAMN11944423	1881	1756
GCF_009094425.1	ASM909442v1	Bifidobacterium adolescentis	1680	OK		BIOML-A79					NCBI Prokaryotic Genome Annotation Pipeline (PGAP)	2102974		Scaffold	2019-10-15	WDHP01	347459	348357	24							Illumina NextSeq	Massachusetts Institute of Technology	PRJNA544527	SAMN11944418	1741	1615
GCF_009094475.1	ASM909447v1	Bifidobacterium adolescentis	1680	OK		BIOML-A81					NCBI Prokaryotic Genome Annotation Pipeline (PGAP)	2076346		Scaffold	2019-10-15	WDHR01	1167648	1167648	11							Illumina NextSeq	Massachusetts Institute of Technology	PRJNA544527	SAMN11944420	1714	1599
GCF_009094485.1	ASM909448v1	Bifidobacterium adolescentis	1680	OK		BIOML-A80					NCBI Prokaryotic Genome Annotation Pipeline (PGAP)	2076903		Scaffold	2019-10-15	WDHQ01	1062177	1062177	11							Illumina NextSeq	Massachusetts Institute of Technology	PRJNA544527	SAMN11944419	1716	1598
GCF_009094495.1	ASM909449v1	Bifidobacterium adolescentis	1680	OK		BIOML-A77					NCBI Prokaryotic Genome Annotation Pipeline (PGAP)	2082774		Scaffold	2019-10-15	WDHN01	1168025	1168025	14							Illumina NextSeq	Massachusetts Institute of Technology	PRJNA544527	SAMN11944416	1722	1606
GCF_009094515.1	ASM909451v1	Bifidobacterium adolescentis	1680	OK		BIOML-A78					NCBI Prokaryotic Genome Annotation Pipeline (PGAP)	2075744		Scaffold	2019-10-15	WDHO01	254815	254815	13							Illumina NextSeq	Massachusetts Institute of Technology	PRJNA544527	SAMN11944417	1713	1594
GCF_009094545.1	ASM909454v1	Bifidobacterium adolescentis	1680	OK		BIOML-A75					NCBI Prokaryotic Genome Annotation Pipeline (PGAP)	2119891		Scaffold	2019-10-15	WDHL01	1167833	1167833	28							Illumina NextSeq	Massachusetts Institute of Technology	PRJNA544527	SAMN11944414	1776	1645
GCF_009094565.1	ASM909456v1	Bifidobacterium adolescentis	1680	OK		BIOML-A74					NCBI Prokaryotic Genome Annotation Pipeline (PGAP)	2095627		Scaffold	2019-10-15	WDHK01	1062155	1062155	19							Illumina NextSeq	Massachusetts Institute of Technology	PRJNA544527	SAMN11944413	1738	1614
GCF_009094575.1	ASM909457v1	Bifidobacterium adolescentis	1680	OK		BIOML-A66					NCBI Prokaryotic Genome Annotation Pipeline (PGAP)	2074175		Scaffold	2019-10-15	WDHD01	1168051	1168051	10							Illumina NextSeq	Massachusetts Institute of Technology	PRJNA544527	SAMN11944405	1711	1597
GCF_009094585.1	ASM909458v1	Bifidobacterium adolescentis	1680	OK		BIOML-A65					NCBI Prokaryotic Genome Annotation Pipeline (PGAP)	2079838		Scaffold	2019-10-15	WDHC01	1168048	1168048	15							Illumina NextSeq	Massachusetts Institute of Technology	PRJNA544527	SAMN11944404	1717	1602
GCF_009094615.1	ASM909461v1	Bifidobacterium adolescentis	1680	OK		BIOML-A63					NCBI Prokaryotic Genome Annotation Pipeline (PGAP)	2541712		Scaffold	2019-10-15	WDHB01	465510	465510	51							Illumina NextSeq	Massachusetts Institute of Technology	PRJNA544527	SAMN11944402	2334	2070
GCF_009094645.1	ASM909464v1	Bifidobacterium adolescentis	1680	OK		BIOML-A61					NCBI Prokaryotic Genome Annotation Pipeline (PGAP)	2222178		Contig	2019-10-15	WDGZ01	311259									Illumina NextSeq	Massachusetts Institute of Technology	PRJNA544527	SAMN11944400	1883	1755
GCF_009094655.1	ASM909465v1	Bifidobacterium adolescentis	1680	OK		BIOML-A59					NCBI Prokaryotic Genome Annotation Pipeline (PGAP)	2218363		Contig	2019-10-15	WDGX01	176369									Illumina NextSeq	Massachusetts Institute of Technology	PRJNA544527	SAMN11944398	1876	1757
GCF_009094675.1	ASM909467v1	Bifidobacterium adolescentis	1680	OK		BIOML-A60					NCBI Prokaryotic Genome Annotation Pipeline (PGAP)	2226228		Contig	2019-10-15	WDGY01	193444									Illumina NextSeq	Massachusetts Institute of Technology	PRJNA544527	SAMN11944399	1891	1756
GCF_009094695.1	ASM909469v1	Bifidobacterium adolescentis	1680	OK		BIOML-A57					NCBI Prokaryotic Genome Annotation Pipeline (PGAP)	2427218		Scaffold	2019-10-15	WDGW01	529019	586833	28							Illumina NextSeq	Massachusetts Institute of Technology	PRJNA544527	SAMN11944396	2072	1932
GCF_009094705.1	ASM909470v1	Bifidobacterium adolescentis	1680	OK		BIOML-A50					NCBI Prokaryotic Genome Annotation Pipeline (PGAP)	2430290		Scaffold	2019-10-15	WDGP01	745280	745280	16							Illumina NextSeq	Massachusetts Institute of Technology	PRJNA544527	SAMN11944389	2074	1937
GCF_009094745.1	ASM909474v1	Bifidobacterium adolescentis	1680	OK		BIOML-A51					NCBI Prokaryotic Genome Annotation Pipeline (PGAP)	2443105		Contig	2019-10-15	WDGQ01	511291									Illumina NextSeq	Massachusetts Institute of Technology	PRJNA544527	SAMN11944390	2099	1955
GCF_009094765.1	ASM909476v1	Bifidobacterium adolescentis	1680	OK		BIOML-A56					NCBI Prokaryotic Genome Annotation Pipeline (PGAP)	2424235		Scaffold	2019-10-15	WDGV01	529019	586823	28							Illumina NextSeq	Massachusetts Institute of Technology	PRJNA544527	SAMN11944395	2069	1932
GCF_009094775.1	ASM909477v1	Bifidobacterium adolescentis	1680	OK		BIOML-A49					NCBI Prokaryotic Genome Annotation Pipeline (PGAP)	2430162		Scaffold	2019-10-15	WDGO01	528848	586617	18							Illumina NextSeq	Massachusetts Institute of Technology	PRJNA544527	SAMN11944388	2079	1941
GCF_009094795.1	ASM909479v1	Bifidobacterium adolescentis	1680	OK		BIOML-A48					NCBI Prokaryotic Genome Annotation Pipeline (PGAP)	2429973		Scaffold	2019-10-15	WDGN01	568004	568004	19							Illumina NextSeq	Massachusetts Institute of Technology	PRJNA544527	SAMN11944387	2078	1937
GCF_009094805.1	ASM909480v1	Bifidobacterium adolescentis	1680	OK		BIOML-A46					NCBI Prokaryotic Genome Annotation Pipeline (PGAP)	2430477		Contig	2019-10-15	WDGL01	568149									Illumina NextSeq	Massachusetts Institute of Technology	PRJNA544527	SAMN11944385	2077	1936
GCF_009094855.1	ASM909485v1	Bifidobacterium adolescentis	1680	OK		BIOML-A47					NCBI Prokaryotic Genome Annotation Pipeline (PGAP)	2428925		Scaffold	2019-10-15	WDGM01	568152	568152	19							Illumina NextSeq	Massachusetts Institute of Technology	PRJNA544527	SAMN11944386	2076	1937
GCF_009094875.1	ASM909487v1	Bifidobacterium adolescentis	1680	OK		BIOML-A45					NCBI Prokaryotic Genome Annotation Pipeline (PGAP)	2428337		Contig	2019-10-15	WDGK01	568107									Illumina NextSeq	Massachusetts Institute of Technology	PRJNA544527	SAMN11944384	2075	1935
GCF_009094885.1	ASM909488v1	Bifidobacterium adolescentis	1680	OK		BIOML-A44					NCBI Prokaryotic Genome Annotation Pipeline (PGAP)	2429819		Scaffold	2019-10-15	WDGJ01	528810	586626	23							Illumina NextSeq	Massachusetts Institute of Technology	PRJNA544527	SAMN11944383	2073	1935
GCF_009094895.1	ASM909489v1	Bifidobacterium adolescentis	1680	OK		BIOML-A43					NCBI Prokaryotic Genome Annotation Pipeline (PGAP)	2430653		Contig	2019-10-15	WDGI01	820898									Illumina NextSeq	Massachusetts Institute of Technology	PRJNA544527	SAMN11944382	2074	1938
GCF_009094905.1	ASM909490v1	Bifidobacterium adolescentis	1680	OK		BIOML-A42					NCBI Prokaryotic Genome Annotation Pipeline (PGAP)	2394398		Contig	2019-10-15	WDGH01	745011									Illumina NextSeq	Massachusetts Institute of Technology	PRJNA544527	SAMN11944381	2054	1910
GCF_009094955.1	ASM909495v1	Bifidobacterium adolescentis	1680	OK		BIOML-A41					NCBI Prokaryotic Genome Annotation Pipeline (PGAP)	2431004		Scaffold	2019-10-15	WDGG01	745519	745519	15							Illumina NextSeq	Massachusetts Institute of Technology	PRJNA544527	SAMN11944380	2076	1940
GCF_009094965.1	ASM909496v1	Bifidobacterium adolescentis	1680	OK		BIOML-A40					NCBI Prokaryotic Genome Annotation Pipeline (PGAP)	2428206		Scaffold	2019-10-15	WDGF01	689193	746964	19							Illumina NextSeq	Massachusetts Institute of Technology	PRJNA544527	SAMN11944379	2075	1935
GCF_009094985.1	ASM909498v1	Bifidobacterium adolescentis	1680	OK		BIOML-A38					NCBI Prokaryotic Genome Annotation Pipeline (PGAP)	2430132		Contig	2019-10-15	WDGD01	671807									Illumina NextSeq	Massachusetts Institute of Technology	PRJNA544527	SAMN11944377	2078	1939
GCF_009095005.1	ASM909500v1	Bifidobacterium adolescentis	1680	OK		BIOML-A36					NCBI Prokaryotic Genome Annotation Pipeline (PGAP)	2429769		Scaffold	2019-10-15	WDGB01	303300	303300	25							Illumina NextSeq	Massachusetts Institute of Technology	PRJNA544527	SAMN11944375	2078	1936
GCF_009095055.1	ASM909505v1	Bifidobacterium adolescentis	1680	OK		BIOML-A32					NCBI Prokaryotic Genome Annotation Pipeline (PGAP)	2428849		Scaffold	2019-10-15	WDFX01	670928	670928	19							Illumina NextSeq	Massachusetts Institute of Technology	PRJNA544527	SAMN11944371	2077	1939
GCF_009095065.1	ASM909506v1	Bifidobacterium adolescentis	1680	OK		BIOML-A30					NCBI Prokaryotic Genome Annotation Pipeline (PGAP)	2429926		Contig	2019-10-15	WDFV01	510702									Illumina NextSeq	Massachusetts Institute of Technology	PRJNA544527	SAMN11944369	2080	1938
GCF_009159095.1	ASM915909v1	Bifidobacterium bifidum	1681	OK		BIOML-A21					GCF_009159095.1-RS_2024_04_06	2375841		Scaffold	2019-10-16	WDOX01	134199	294375	103							Illumina NextSeq	Massachusetts Institute of Technology	PRJNA544527	SAMN11944611	2064	1874
GCF_009159495.1	ASM915949v1	Bifidobacterium bifidum	1681	OK		BIOML-A24					GCF_009159495.1-RS_2024_04_06	2327549		Scaffold	2019-10-16	WDOY01	225963	225963	129							Illumina NextSeq	Massachusetts Institute of Technology	PRJNA544527	SAMN11944614	2038	1847
GCF_009159505.1	ASM915950v1	Bifidobacterium bifidum	1681	OK		BIOML-A20					GCF_009159505.1-RS_2024_04_04	2172464		Scaffold	2019-10-16	WDOW01	219028	253612	24							Illumina NextSeq	Massachusetts Institute of Technology	PRJNA544527	SAMN11944610	1834	1704
GCF_009159555.1	ASM915955v1	Bifidobacterium bifidum	1681	OK		BIOML-A19					GCF_009159555.1-RS_2024_04_04	2202719		Scaffold	2019-10-16	WDOV01	252606	252606	31							Illumina NextSeq	Massachusetts Institute of Technology	PRJNA544527	SAMN11944609	1850	1719
GCF_009160675.1	ASM916067v1	Bifidobacterium dentium	1689	OK		BIOML-A3					GCF_009160675.1-RS_2024_03_31	2590214		Scaffold	2019-10-16	WDPE01	366804	366804	13							Illumina NextSeq	Massachusetts Institute of Technology	PRJNA544527	SAMN11944621	2175	2094
GCF_009160725.1	ASM916072v1	Bifidobacterium dentium	1689	OK		BIOML-A1					GCF_009160725.1-RS_2024_04_01	2752113		Scaffold	2019-10-16	WDPC01	425342	472002	88							Illumina NextSeq	Massachusetts Institute of Technology	PRJNA544527	SAMN11944619	2362	2246
GCF_009160735.1	ASM916073v1	Bifidobacterium dentium	1689	OK		BIOML-A2					GCF_009160735.1-RS_2024_04_01	2868671		Scaffold	2019-10-16	WDPD01	115913	290188	100							Illumina NextSeq	Massachusetts Institute of Technology	PRJNA544527	SAMN11944620	2465	2335
GCF_009160765.1	ASM916076v1	Bifidobacterium catenulatum	1686	OK		BIOML-A2					GCF_009160765.1-RS_2024_03_29	2019792		Contig	2019-10-16	WDPB01	563000									Illumina NextSeq	Massachusetts Institute of Technology	PRJNA544527	SAMN11944618	1721	1615
GCF_009160775.1	ASM916077v1	Bifidobacterium bifidum	1681	OK		BIOML-A18					GCF_009160775.1-RS_2024_04_06	2159741		Scaffold	2019-10-16	WDOU01	16362	19085	196							Illumina NextSeq	Massachusetts Institute of Technology	PRJNA544527	SAMN11944608	1957	1744
GCF_009160805.1	ASM916080v1	Bifidobacterium catenulatum	1686	OK		BIOML-A1					GCF_009160805.1-RS_2024_03_29	2064836		Scaffold	2019-10-16	WDPA01	305106	602072	18							Illumina NextSeq	Massachusetts Institute of Technology	PRJNA544527	SAMN11944617	1797	1695
GCF_009160825.1	ASM916082v1	Bifidobacterium bifidum	1681	OK		BIOML-A25					GCF_009160825.1-RS_2024_08_24	2229688		Scaffold	2019-10-16	WDOZ01	219030	252604	45							Illumina NextSeq	Massachusetts Institute of Technology	PRJNA544527	SAMN11944615	1917	1778
GCF_009160845.1	ASM916084v1	Bifidobacterium bifidum	1681	OK		BIOML-A17					GCF_009160845.1-RS_2024_04_05	2173602		Scaffold	2019-10-16	WDOT01	51660	55958	75							Illumina NextSeq	Massachusetts Institute of Technology	PRJNA544527	SAMN11944607	1868	1717
GCF_009160865.1	ASM916086v1	Bifidobacterium bifidum	1681	OK		BIOML-A16					GCF_009160865.1-RS_2024_04_06	2166978		Scaffold	2019-10-16	WDOS01	17769	24975	158							Illumina NextSeq	Massachusetts Institute of Technology	PRJNA544527	SAMN11944606	1921	1726
GCF_009160885.1	ASM916088v1	Bifidobacterium bifidum	1681	OK		BIOML-A14					GCF_009160885.1-RS_2024_04_04	2167842		Scaffold	2019-10-16	WDOQ01	219021	252602	18							Illumina NextSeq	Massachusetts Institute of Technology	PRJNA544527	SAMN11944604	1824	1696
GCF_009160905.1	ASM916090v1	Bifidobacterium bifidum	1681	OK		BIOML-A12					GCF_009160905.1-RS_2024_04_05	2167037		Scaffold	2019-10-16	WDOO01	252605	252605	19							Illumina NextSeq	Massachusetts Institute of Technology	PRJNA544527	SAMN11944602	1822	1695
GCF_009160915.1	ASM916091v1	Bifidobacterium bifidum	1681	OK		BIOML-A15					GCF_009160915.1-RS_2024_04_06	2405115		Scaffold	2019-10-16	WDOR01	225963	252602	95							Illumina NextSeq	Massachusetts Institute of Technology	PRJNA544527	SAMN11944605	2096	1921
GCF_009160945.1	ASM916094v1	Bifidobacterium bifidum	1681	OK		BIOML-A13					GCF_009160945.1-RS_2024_04_06	2551214		Scaffold	2019-10-16	WDOP01	253181	253181	71							Illumina NextSeq	Massachusetts Institute of Technology	PRJNA544527	SAMN11944603	2192	2026
GCF_009193305.1	ASM919330v1	Bifidobacterium cebidarum	2650773	OK		LMG 31469					NCBI Prokaryotic Genome Annotation Pipeline (PGAP)	2335510		Contig	2019-10-21	WBVS01	330369									Illumina MiSeq	University of Parma	PRJNA574095	SAMN12839327	1933	1852
GCF_009193355.1	ASM919335v1	Bifidobacterium leontopitheci	2650774	OK		LMG 31471					NCBI Prokaryotic Genome Annotation Pipeline (PGAP)	3030672		Contig	2019-10-21	WBVT01	60622									Illumina MiSeq	University of Parma	PRJNA574098	SAMN12840021	2203	2102
GCF_009299475.1	ASM929947v1	Bifidobacterium avesanii	1798157	OK		DSM 100685					GCF_009299475.1-RS_2024_03_29	2684414		Contig	2019-10-23	WBSN01	136224									Illumina MiSeq	University of Parma	PRJNA574899	SAMN12871579	2138	2050
GCF_009299485.1	ASM929948v1	Bifidobacterium apri	1769423	OK		DSM 100238					GCF_009299485.1-RS_2024_03_29	2421262		Contig	2019-10-23	WBSO01	211446									Illumina MiSeq	University of Parma	PRJNA574899	SAMN12871578	1874	1794
GCF_009299505.1	ASM929950v1	Bifidobacterium ramosum	1798158	OK		DSM 100688					GCF_009299505.1-RS_2024_03_29	3028921		Contig	2019-10-23	WBSM01	202594									Illumina MiSeq	University of Parma	PRJNA574899	SAMN12871580	2346	2251
GCF_009371875.1	ASM937187v1	Bifidobacterium tibiigranuli	2172043	OK		TMW 2.1764					GCF_009371875.1-RS_2024_03_13	2738945		Contig	2019-10-28	QDAG01	223814									Illumina MiSeq	Technische Universitaet Muenchen	PRJNA401313	SAMN08971054	2338	2249
GCF_009371885.1	ASM937188v1	Bifidobacterium tibiigranuli	2172043	OK		TMW 2.2057					GCF_009371885.1-RS_2024_08_01	2753210		Contig	2019-10-28	QLZA01	223813									Illumina MiSeq	Technische Universitaet Muenchen	PRJNA401313	SAMN08970487	2361	2257
GCF_009429085.1	ASM942908v1	Bifidobacterium breve	1685	OK		IDCC4401					NCBI Prokaryotic Genome Annotation Pipeline (PGAP)	2452339	1	Chromosome	2019-10-31		2452239	2452339	1							PacBio; Illumina MiSeq	Research Laboratories, Ildong Pharmaceutical	PRJNA579060	SAMN13091495	2118	1975
GCF_009498435.1	ASM949843v1	Bifidobacterium breve	1685	OK		JSRL01					NCBI Prokaryotic Genome Annotation Pipeline (PGAP)	2274146	1	Complete Genome	2019-11-04		2274146	2274146	1							PacBio RS	Microbial Institute for Fermentation Industry	PRJNA579858	SAMN13135167	1943	1802
GCF_009683175.1	ASM968317v1	Bifidobacterium asteroides	1684	Inconclusive		VRA_9sq_n					NCBI Prokaryotic Genome Annotation Pipeline (PGAP)	2140182		Contig	2019-11-20	WKKW01	322132									Illumina MiSeq	Kazan Federal University	PRJNA588983	SAMN13262485	1750	1681
GCF_009684555.1	ASM968455v1	Bifidobacterium catenulatum subsp. kashiwanohense	630129	OK		APCKJ1					GCF_009684555.1-RS_2024_06_17	2445409	1	Complete Genome	2019-11-20		2445409	2445409	1							PacBio	University College Cork	PRJNA433514	SAMN08498918	2158	2040
GCF_009696495.1	ASM969649v1	Bifidobacterium sp. WCA-178-WT-4B	2605776	OK		WCA-178-WT-4B					NCBI Prokaryotic Genome Annotation Pipeline (PGAP)	2696243		Contig	2019-11-22	VULV01	145316									Illumina MiSeq	UniKlinik RWTH Aachen	PRJNA561470	SAMN12619119	2486	2291
GCF_009696505.1	ASM969650v1	Bifidobacterium tsurumiense	356829	OK		BSM-380-WT-2B					NCBI Prokaryotic Genome Annotation Pipeline (PGAP)	2149381		Contig	2019-11-22	VULW01	1100131									Illumina MiSeq	UniKlinik RWTH Aachen	PRJNA561470	SAMN12619120	1692	1612
GCF_009727065.1	ASM972706v1	Bifidobacterium canis	2610880	OK		GSD1FS					GCF_009727065.1-RS_2024_05_05	2270696		Contig	2019-12-02	WNLP01	209334									Illumina MiSeq	University of Parma	PRJNA565397	SAMN12744776	1949	1730
GCF_009728915.1	ASM972891v1	Bifidobacterium longum	216816	OK		LTBL16					NCBI Prokaryotic Genome Annotation Pipeline (PGAP)	2430682	1	Complete Genome	2019-12-04		2430682	2430682	1							Illumina HiSeq; Oxford Nanopore MiniION	GuangXi University	PRJNA506747	SAMN10473362	2075	1951
GCF_009738515.1	ASM973851v1	Bifidobacterium longum	216816	OK		JSRL02					NCBI Prokaryotic Genome Annotation Pipeline (PGAP)	2258667	1	Complete Genome	2019-12-10		2258667	2258667	1							PacBio RSII	Microbial Institute for Fermentation Industry	PRJNA592838	SAMN13440970	1910	1787
GCF_009741385.1	ASM974138v1	Bifidobacterium longum	216816	OK		JSRL 03					NCBI Prokaryotic Genome Annotation Pipeline (PGAP)	2272987		Contig	2019-12-11	WOWU01	1555522									PacBio RSII	Microbial Institute for Fermentation Industry	PRJNA592839	SAMN13440971	1923	1797
GCF_009832825.1	ASM983282v1	Bifidobacterium adolescentis	1680	OK		ZJ2					NCBI Prokaryotic Genome Annotation Pipeline (PGAP)	2401766	1	Complete Genome	2020-01-07		2401766	2401766	1							PacBio RSII	University of Science and Technology of China	PRJNA565810	SAMN12769615	2070	1958
GCF_009834975.1	ASM983497v1	Bifidobacterium animalis subsp. lactis	302911	OK		MN-Gup					GCF_009834975.1-RS_2024_10_23	1917013		Contig	2020-01-08	WTKQ01	181349									Illumina HiSeq	Mengniu Hi-tech Dairy Product Beijing Co., Ltd.	PRJNA594794	SAMN13530334	1610	1536
GCF_009896525.1	ASM989652v1	Bifidobacterium longum subsp. longum	1679	OK		UMA3015					GCF_009896525.1-RS_2024_10_23	2410101		Contig	2020-01-16	RJJN01	77948									Illumina NextSeq	University of Massachusetts Amherst	PRJNA419938	SAMN10387520	2126	2004
GCF_009911435.1	ASM991143v1	Bifidobacterium pseudolongum	1694	OK		22-20					NCBI Prokaryotic Genome Annotation Pipeline (PGAP)	2017681		Contig	2020-01-21	QXXI01	32041									Illumina HiSeq	Chinese Academy of Science	PRJNA486904	SAMN09901029	1805	1673
GCF_009931415.1	ASM993141v1	Bifidobacterium breve	1685	OK		JR01					GCF_009931415.1-RS_2024_03_17	2304912	1	Complete Genome	2020-01-27		2304912	2304912	1							Oxford Nanopore GridION	University of Florida	PRJNA489428	SAMN09977286	2024	1851
GCF_009931635.1	ASM993163v1	Bifidobacterium longum	216816	OK		CACC 517					GCF_009931635.1-RS_2024_08_06	2281664	1	Complete Genome	2020-01-27		2281664	2281664	1							Illumina MiSeq	Center for Industrialization of Agricultural and Livestock Microorganisms	PRJNA599536	SAMN13865297	1926	1795
GCF_010667545.1	ASM1066754v1	Bifidobacterium dentium	1689	OK		BRDF 24					GCF_010667545.1-RS_2024_04_01	2513129		Scaffold	2020-02-14	VYSD01	215548	243669	25							Illumina MiSeq	University of Bologna	PRJNA566312	SAMN12785274	2107	2037
GCF_010667555.1	ASM1066755v1	Bifidobacterium dentium	1689	OK		BRDF 23					GCF_010667555.1-RS_2024_04_01	2557428		Contig	2020-02-14	VYSE01	441969									Illumina MiSeq	University of Bologna	PRJNA566312	SAMN12785273	2120	2039
GCF_010667605.1	ASM1066760v1	Bifidobacterium dentium	1689	OK		BRDF 5					GCF_010667605.1-RS_2024_04_01	2630103		Scaffold	2020-02-14	VYSF01	208561	367718	19							Illumina MiSeq	University of Bologna	PRJNA566312	SAMN12785272	2193	2111
GCF_010667615.1	ASM1066761v1	Bifidobacterium choloepi	2614131	OK		BRDM 6					NCBI Prokaryotic Genome Annotation Pipeline (PGAP)	2248659		Scaffold	2020-02-14	VYSG01	462931	1323637	8							Illumina MiSeq	University of Bologna	PRJNA566312	SAMN12785271	1705	1612
GCF_010667645.1	ASM1066764v1	Bifidobacterium platyrrhinorum	2661628	OK		SMA15					NCBI Prokaryotic Genome Annotation Pipeline (PGAP)	2615073		Scaffold	2020-02-14	WHZV01	159959	241328	27							Illumina MiSeq	University of Bologna	PRJNA578600	SAMN13066448	2199	2089
GCF_010667655.1	ASM1066765v1	Bifidobacterium saimiriisciurei	2661627	OK		SMA1					NCBI Prokaryotic Genome Annotation Pipeline (PGAP)	2762496		Scaffold	2020-02-14	WHZU01	140937	142654	42							Illumina MiSeq	University of Bologna	PRJNA578600	SAMN13066449	2199	2109
GCF_010667665.1	ASM1066766v1	Bifidobacterium ramosum	1798158	OK		TREM					GCF_010667665.1-RS_2024_03_29	3046006		Scaffold	2020-02-14	WHZX01	133411	432090	30							Illumina MiSeq	University of Bologna	PRJNA578600	SAMN13066446	2360	2268
GCF_010667685.1	ASM1066768v1	Bifidobacterium aerophilum	1798155	OK		TRE17					GCF_010667685.1-RS_2024_03_28	2998264		Scaffold	2020-02-14	WHZW01	103607	117036	58							Illumina MiSeq	University of Bologna	PRJNA578600	SAMN13066447	2409	2316
GCF_010667695.1	ASM1066769v1	Bifidobacterium sp. SMB2	2661626	OK		SMB2					GCF_010667695.1-RS_2024_05_12	2593744		Contig	2020-02-14	WHZT01	354580									Illumina MiSeq	University of Bologna	PRJNA578600	SAMN13066450	2059	1981
GCF_010667745.1	ASM1066774v1	Bifidobacterium avesanii	1798157	OK		TREC					GCF_010667745.1-RS_2024_03_29	2682617		Scaffold	2020-02-14	WHZY01	136124	175101	41							Illumina MiSeq	University of Bologna	PRJNA578600	SAMN13066445	2122	2035
GCF_011008535.1	ASM1100853v1	Bifidobacterium pseudocatenulatum	28026	OK		Bif4					NCBI Prokaryotic Genome Annotation Pipeline (PGAP)	2214245		Contig	2020-02-24	QCZO01	272576									Illumina HiSeq	National Agri-Food Biotechnology Institute	PRJNA451351	SAMN08968793	1819	1695
GCF_011029205.1	ASM1102920v1	Bifidobacterium bifidum	1681	OK		VA07-1AN					GCF_011029205.1-RS_2024_04_05	2161794		Contig	2020-02-26	JAAJBJ01	212216									Illumina HiSeq	RCEID, Khon Kaen University	PRJNA604908	SAMN14087237	1801	1682
GCF_011764605.1	ASM1176460v1	Bifidobacterium longum	216816	OK		Jih1					NCBI Prokaryotic Genome Annotation Pipeline (PGAP)	2371107	1	Complete Genome	2020-03-23		2371107	2371107	1							Illumina NextSeq 500; Oxford Nanopore Technologies GridION	Keio University	PRJNA613014	SAMN14390487	1991	1850
GCF_011770105.1	ASM1177010v1	Bifidobacterium animalis	28025	OK		Probio-M8					GCF_011770105.1-RS_2024_04_23	1937197	1	Complete Genome	2020-03-30		1937197	1937197	1							PacBio SMRT	Inner Mongolia Agricultural University	PRJNA597109	SAMN13663592	1618	1543
GCF_012310525.1	ASM1231052v1	Bifidobacterium dentium	1689	OK		UT_Austin_Bifido_FMT_C3					GCF_012310525.1-RS_2024_07_07	2539231		Contig	2020-04-15	JAAWWN01	162381									IonTorrent	The University of Texas at Austin	PRJNA622788	SAMN14529804	2160	1983
GCF_012310535.1	ASM1231053v1	Bifidobacterium dentium	1689	OK		UT_Austin_Bifido_FMT_C1					GCF_012310535.1-RS_2024_07_07	2538385		Contig	2020-04-15	JAAWWM01	137183									IonTorrent	The University of Texas at Austin	PRJNA622788	SAMN14529726	2152	1989
GCF_012719795.1	ASM1271979v1	Bifidobacterium crudilactis	327277	OK					AS01afH2WH_6		GCF_012719795.1-RS_2024_03_31	2333275		Contig	2020-04-23	JAAXZR01	123547									NextSeq 500	Technical University of Denmark	PRJNA602310	SAMN13893546	1953	1884
GCF_012844045.1	ASM1284404v1	Bifidobacterium thermophilum	33905	Inconclusive		BSM-130-P53-3C					GCF_012844045.1-RS_2024_03_30	2362172		Contig	2020-04-25	JABAGI01	132858									Illumina MiSeq	UniKlinik RWTH Aachen	PRJNA561470	SAMN14558246	1885	1797
GCF_012844085.1	ASM1284408v1	Bifidobacterium boum	78343	OK		WCA-130-P53-4B					GCF_012844085.1-RS_2024_03_30	2073455		Contig	2020-04-25	JABAGJ01	222130									Illumina MiSeq	UniKlinik RWTH Aachen	PRJNA561470	SAMN14558245	1639	1559
GCF_012932365.1	ASM1293236v1	Bifidobacterium moraviense	2675323	OK		DSM 109958					NCBI Prokaryotic Genome Annotation Pipeline (PGAP)	2563591		Contig	2020-04-29	JAAIIH01	119932									Illumina MiSeq	University of Parma	PRJNA603912	SAMN13944613	2024	1938
GCF_012932375.1	ASM1293237v1	Bifidobacterium olomucense	2675324	OK		DSM 109959					NCBI Prokaryotic Genome Annotation Pipeline (PGAP)	2977969		Contig	2020-04-29	JAAIIG01	292005									Illumina MiSeq	University of Parma	PRJNA603912	SAMN13944614	2408	2301
GCF_012932425.1	ASM1293242v1	Bifidobacterium oedipodis	2675322	OK		DSM 109957					NCBI Prokaryotic Genome Annotation Pipeline (PGAP)	2990182		Contig	2020-04-29	JAAIII01	430648									Illumina MiSeq	University of Parma	PRJNA603912	SAMN13944612	2478	2400
GCF_012932445.1	ASM1293244v1	Bifidobacterium panos	2675321	OK		DSM 109963					NCBI Prokaryotic Genome Annotation Pipeline (PGAP)	1886785		Contig	2020-04-29	JAAIIJ01	99186									Illumina MiSeq	University of Parma	PRJNA603912	SAMN13944611	1523	1452
GCF_012932675.1	ASM1293267v1	Bifidobacterium erythrocebi	2675325	OK		DSM 109960					NCBI Prokaryotic Genome Annotation Pipeline (PGAP)	2293450		Contig	2020-04-29	JAAIIF01	213423									Illumina MiSeq	University of Parma	PRJNA603912	SAMN13944615	1857	1783
GCF_013204895.1	ASM1320489v1	Bifidobacterium longum subsp. infantis	1682	OK		BI-G201					GCF_013204895.1-RS_2024_03_22	2568669		Contig	2020-06-01	JABNND01	108808									Illumina HiSeq	Research and Development Center	PRJNA632428	SAMN14908987	2293	2114
GCF_013249115.1	ASM1324911v1	Bifidobacterium adolescentis	1680	OK		BIO5485					GCF_013249115.1-RS_2024_07_20	2063860		Contig	2020-06-02	JABRBW01	381534									Illumina Hiseq	Bioprox	PRJNA574342	SAMN14848232	1738	1651
GCF_013249165.1	ASM1324916v1	Bifidobacterium longum subsp. longum	1679	OK		BIO6283					GCF_013249165.1-RS_2024_07_20	2251436		Contig	2020-06-02	JABRBV01	501317									Illumina Hiseq	Bioprox	PRJNA574342	SAMN14848233	1941	1831
GCF_013267755.1	ASM1326775v1	Bifidobacterium breve	1685	OK		JTL					GCF_013267755.1-RS_2024_07_20	2289549	1	Complete Genome	2020-06-04		2289549	2289549	1							PacBio	KHEPRIOME	PRJNA635210	SAMN15028705	1956	1813
GCF_013393765.1	ASM1339376v1	Bifidobacterium longum subsp. longum	1679	OK		YS108R					GCF_013393765.1-RS_2024_08_18	2520995	1	Complete Genome	2020-07-08		2520995	2520995	1							PacBio	Jiangnan University	PRJNA474590	SAMN09355369	2223	2061
GCF_013867495.1	ASM1386749v1	Bifidobacterium bifidum	1681	OK		s-1					GCF_013867495.1-RS_2024_09_12	2198097		Contig	2020-07-28	JACEIZ01	383816									Others	China Center of Industrial Culture Collection	PRJNA647640	SAMN15579835	1880	1737
GCF_014191315.1	ASM1419131v1	Bifidobacterium commune	1505727	OK		DSM 28792					GCF_014191315.1-RS_2024_09_26	1511335		Contig	2020-08-14	JACHWK01	222926									PacBio	DOE Joint Genome Institute	PRJNA547285	SAMN12024694	1262	1169
GCF_014334075.1	ASM1433407v1	Bifidobacterium longum	216816	OK		BIM B-813D					GCF_014334075.1-RS_2024_10_16	2305513	1	Complete Genome	2020-08-30		2305513	2305513	1							Illumina MiSeq; Oxford Nanopore MiniION	Institute of Microbiology, Belarus National Academy of Sciences	PRJNA658229	SAMN15862323	1922	1780
GCF_014334375.1	ASM1433437v1	Bifidobacterium longum	216816	OK		LC67					GCF_014334375.1-RS_2024_10_16	2360935	1	Complete Genome	2020-08-31		2360935	2360935	1							PacBio RSII	Kyung Hee University	PRJNA650278	SAMN15719936	1997	1879
GCF_014385295.1	ASM1438529v1	Bifidobacterium faecale	1454229	OK		4-CP1-AT-SP-D3-35					GCF_014385295.1-RS_2024_06_30	2257479		Contig	2020-09-01	JACRTS01	1422868									BGISEQ	WFCC-MRCEN World Data Centre for Microoganisms(WDCM)	PRJNA656402	SAMN15862228	1894	1797
GCF_014524935.1	ASM1452493v1	Bifidobacterium adolescentis	1680	OK		HD17T2H					GCF_014524935.1-RS_2024_04_05	2163875		Contig	2020-09-11	JABEZS01	441467									Illumina MiSeq	University of Parma	PRJNA628660	SAMN14738162	1815	1722
GCF_014634885.1	ASM1463488v1	Bifidobacterium pullorum	78448	OK		LMG 21816					GCF_014634885.1-RS_2024_09_09	2104207		Contig	2020-08-28	BMBU01	155697									Illumina NextSeq 550 platform	Northeast Agricultural University	PRJDB7793	SAMD00244373	1729	1640
GCF_014779815.1	ASM1477981v1	Bifidobacterium breve	1685	OK		142					NCBI Prokaryotic Genome Annotation Pipeline (PGAP)	2413974		Contig	2020-09-28	VIDR01	163114									Illumina MiSeq	CSIR-Institute of Microbial Technology	PRJNA551110	SAMN12139126	2073	1934
GCF_014779835.1	ASM1477983v1	Bifidobacterium longum subsp. longum	1679	OK		815					GCF_014779835.1-RS_2024_08_04	2246954		Contig	2020-09-28	VICA01	106093									Illumina MiSeq	CSIR-Institute of Microbial Technology	PRJNA551112	SAMN12139133	1866	1742
GCF_014898115.1	ASM1489811v1	Bifidobacterium longum subsp. longum	1679	OK		KCTC 5914					NCBI Prokaryotic Genome Annotation Pipeline (PGAP)	2305636	1	Complete Genome	2020-10-20		2305636	2305636	1							PacBio RSII	Korea University	PRJNA666145	SAMN16287599	1949	1794
GCF_014898135.1	ASM1489813v1	Bifidobacterium longum subsp. infantis	1682	OK		KCTC 5934					NCBI Prokaryotic Genome Annotation Pipeline (PGAP)	2371627	1	Complete Genome	2020-10-20		2371627	2371627	1							PacBio RSII	Korea University	PRJNA661151	SAMN16365385	2043	1906
GCF_014898155.1	ASM1489815v1	Bifidobacterium eulemuris	1765219	OK		DSM 100216					NCBI Prokaryotic Genome Annotation Pipeline (PGAP)	2920839	1	Complete Genome	2020-10-20		2920839	2920839	1							PacBio RSII	Korea University	PRJNA661147	SAMN16282490	2381	2271
GCF_014898175.1	ASM1489817v1	Bifidobacterium lemurum	1603886	OK		DSM 28807					GCF_014898175.1-RS_2024_03_28	2965103	1	Complete Genome	2020-10-20		2965103	2965103	1							PacBio RSII	Korea University	PRJNA666152	SAMN16365387	2386	2285
GCF_014898195.1	ASM1489819v1	Bifidobacterium subtile	77635	OK		KCTC 3272					NCBI Prokaryotic Genome Annotation Pipeline (PGAP)	2822354	1	Complete Genome	2020-10-20		2822354	2822354	1							PacBio RSII	Korea University	PRJNA661153	SAMN16365388	2336	2216
GCF_014898215.1	ASM1489821v1	Bifidobacterium longum subsp. longum	1679	OK		JCM 7050					NCBI Prokaryotic Genome Annotation Pipeline (PGAP)	2389025	1	Complete Genome	2020-10-20		2389025	2389025	1							PacBio RSII	Korea University	PRJNA666154	SAMN16365389	2013	1875
GCF_014898235.1	ASM1489823v1	Bifidobacterium longum subsp. longum	1679	OK		JCM 11341					NCBI Prokaryotic Genome Annotation Pipeline (PGAP)	2469698	1	Complete Genome	2020-10-20		2469698	2469698	1							PacBio RSII	Korea University	PRJNA666151	SAMN16365390	2162	2020
GCF_014898255.1	ASM1489825v1	Bifidobacterium longum subsp. longum	1679	OK		JCM 7055					NCBI Prokaryotic Genome Annotation Pipeline (PGAP)	2448147	1	Chromosome	2020-10-20		2448047	2448147	1							PacBio RSII	Korea University	PRJNA667814	SAMN16384085	2108	1983
GCF_014900535.1	ASM1490053v1	Bifidobacterium longum subsp. longum	1679	OK		JCM 11343					NCBI Prokaryotic Genome Annotation Pipeline (PGAP)	2487475	1	Complete Genome	2020-10-20		2487475	2487475	1							PacBio RSII	Korea University	PRJNA666148	SAMN16365392	2151	1991
GCF_014900575.1	ASM1490057v1	Bifidobacterium longum subsp. longum	1679	OK		KCTC 3420					NCBI Prokaryotic Genome Annotation Pipeline (PGAP)	2314038	1	Chromosome	2020-10-20		2313938	2314038	1							PacBio RSII	Korea University	PRJNA666141	SAMN16287600	2019	1892
GCF_014900875.1	ASM1490087v1	Bifidobacterium longum subsp. longum	1679	OK		KCTC 5915					NCBI Prokaryotic Genome Annotation Pipeline (PGAP)	2548838	1	Chromosome	2020-10-20		2548738	2548838	1							PacBio RSII	Korea University	PRJNA666139	SAMN16365384	2266	2096
GCF_014983005.1	ASM1498300v1	Bifidobacterium pullorum subsp. saeculare	78257	OK		DSM 108971					NCBI Prokaryotic Genome Annotation Pipeline (PGAP)	2005097		Contig	2020-10-25	JADCKM01	185099									Illumina MiSeq	UniKlinik RWTH Aachen	PRJNA668258	SAMN16401874	1674	1588
GCF_015100215.1	ASM1510021v1	Bifidobacterium longum subsp. longum	1679	OK		JCM 7052					GCF_015100215.1-RS_2024_05_07	2273627	1	Complete Genome	2020-10-21		2273627	2273627	1							Illumina HiSeq2000	Kagoshima university	PRJDB9197	SAMD00200813	1972	1850
GCF_015101725.1	ASM1510172v1	Bifidobacterium longum subsp. longum	1679	OK		JCM 11340					NCBI Prokaryotic Genome Annotation Pipeline (PGAP)	2467500	1	Complete Genome	2020-10-20		2467500	2467500	1							PacBio RSII	Korea University	PRJNA667574	SAMN16378287	2164	2025
GCF_015102035.1	ASM1510203v1	Bifidobacterium longum subsp. infantis	1682	OK		JCM 11660					NCBI Prokaryotic Genome Annotation Pipeline (PGAP)	2380033	1	Complete Genome	2020-10-20		2380033	2380033	1							PacBio RSII	Korea University	PRJNA666147	SAMN16365394	2064	1934
GCF_015102215.1	ASM1510221v1	Bifidobacterium longum subsp. infantis	1682	OK		JCM 11347					NCBI Prokaryotic Genome Annotation Pipeline (PGAP)	2821460	1	Complete Genome	2020-10-20		2821460	2821460	1							PacBio RSII	Korea University	PRJNA666146	SAMN16365393	2531	2343
GCF_015377505.1	ASM1537750v1	Bifidobacterium animalis	28025	OK		TK-J6A					NCBI Prokaryotic Genome Annotation Pipeline (PGAP)	1944283	1	Complete Genome	2020-11-12		1944283	1944283	1							Oxford Nanopore GridION; Illumina HiSeq	Zhejiang Tianke High Technology Development Co.Ltd.	PRJNA579198	SAMN13106276	1626	1546
GCF_015546765.1	ASM1554676v1	Bifidobacterium longum	216816	OK		1001099B_141217_H2					NCBI Prokaryotic Genome Annotation Pipeline (PGAP)	2305529		Contig	2020-11-17	JADMTV01	42371									Illumina HiSeq	Icahn School of Medicine at Mount Sinai	PRJNA637878	SAMN15533338	1975	1875
GCF_015547105.1	ASM1554710v1	Bifidobacterium longum	216816	OK		D46t1_190503_C6					NCBI Prokaryotic Genome Annotation Pipeline (PGAP)	2228907		Scaffold	2020-11-17	JADMUN01	196616	328156	30							Illumina HiSeq	Icahn School of Medicine at Mount Sinai	PRJNA637878	SAMN15532852	1887	1773
GCF_015547785.1	ASM1554778v1	Bifidobacterium longum	216816	OK		J1101004_170508_D4					NCBI Prokaryotic Genome Annotation Pipeline (PGAP)	2432888		Scaffold	2020-11-17	JADMVV01	88423	96107	45							Illumina HiSeq	Icahn School of Medicine at Mount Sinai	PRJNA637878	SAMN15532921	2079	1952
GCF_015547885.1	ASM1554788v1	Bifidobacterium adolescentis	1680	OK		BSD2780061688_150302_F11					NCBI Prokaryotic Genome Annotation Pipeline (PGAP)	2423595		Scaffold	2020-11-17	JADMVX01	578167	1217614	11							Illumina HiSeq	Icahn School of Medicine at Mount Sinai	PRJNA637878	SAMN15532549	2169	2067
GCF_015547895.1	ASM1554789v1	Bifidobacterium breve	1685	OK		BSD2780061688_150302_F6					NCBI Prokaryotic Genome Annotation Pipeline (PGAP)	2318538		Scaffold	2020-11-17	JADMWA01	395305	677222	5							Illumina HiSeq	Icahn School of Medicine at Mount Sinai	PRJNA637878	SAMN15532701	2036	1918
GCF_015548665.1	ASM1554866v1	Bifidobacterium adolescentis	1680	OK		1001270B_150601_E2					NCBI Prokaryotic Genome Annotation Pipeline (PGAP)	2222729		Scaffold	2020-11-17	JADMXJ01	516723	647299	12							Illumina HiSeq	Icahn School of Medicine at Mount Sinai	PRJNA637878	SAMN15532384	1863	1781
GCF_015548755.1	ASM1554875v1	Bifidobacterium adolescentis	1680	OK		1001271B_150615_A4					NCBI Prokaryotic Genome Annotation Pipeline (PGAP)	2251529		Scaffold	2020-11-17	JADMXN01	173803	173803	25							Illumina HiSeq	Icahn School of Medicine at Mount Sinai	PRJNA637878	SAMN15532382	1936	1841
GCF_015548935.1	ASM1554893v1	Bifidobacterium catenulatum	1686	OK		BSD2780120875_150330_A3					NCBI Prokaryotic Genome Annotation Pipeline (PGAP)	2153693		Scaffold	2020-11-17	JADMXZ01	297964	297964	16							Illumina HiSeq	Icahn School of Medicine at Mount Sinai	PRJNA637878	SAMN15533237	1873	1767
GCF_015548985.1	ASM1554898v1	Bifidobacterium adolescentis	1680	OK		1001095IJ_161003_D1					NCBI Prokaryotic Genome Annotation Pipeline (PGAP)	2398860		Scaffold	2020-11-17	JADMYC01	80049	111609	96							Illumina HiSeq	Icahn School of Medicine at Mount Sinai	PRJNA637878	SAMN15532789	2067	1958
GCF_015549125.1	ASM1554912v1	Bifidobacterium bifidum	1681	OK		1001283B150225_161107_H11					NCBI Prokaryotic Genome Annotation Pipeline (PGAP)	2211648		Scaffold	2020-11-17	JADMYI01	565248	565248	14							Illumina HiSeq	Icahn School of Medicine at Mount Sinai	PRJNA637878	SAMN15532824	1862	1731
GCF_015549425.1	ASM1554942v1	Bifidobacterium bifidum	1681	OK		BSD2780061687_150420_D1					GCF_015549425.1-RS_2024_08_05	2174938		Scaffold	2020-11-17	JADMYV01	455014	570788	9							Illumina HiSeq	Icahn School of Medicine at Mount Sinai	PRJNA637878	SAMN15532514	1841	1708
GCF_015549755.1	ASM1554975v1	Bifidobacterium bifidum	1681	OK		D52t1_170925_G6					NCBI Prokaryotic Genome Annotation Pipeline (PGAP)	2176937		Scaffold	2020-11-17	JADMZN01	121699	158819	25							Illumina HiSeq	Icahn School of Medicine at Mount Sinai	PRJNA637878	SAMN15532784	1846	1721
GCF_015549865.1	ASM1554986v1	Bifidobacterium adolescentis	1680	OK		D31t1_170403_E3					NCBI Prokaryotic Genome Annotation Pipeline (PGAP)	2336406		Scaffold	2020-11-17	JADMZS01	376848	1850635	9							Illumina HiSeq	Icahn School of Medicine at Mount Sinai	PRJNA637878	SAMN15532746	1992	1888
GCF_015549915.1	ASM1554991v1	Bifidobacterium pseudocatenulatum	28026	OK		1001285H_161024_F4					NCBI Prokaryotic Genome Annotation Pipeline (PGAP)	2153040		Scaffold	2020-11-17	JADMZT01	207939	559691	14							Illumina HiSeq	Icahn School of Medicine at Mount Sinai	PRJNA637878	SAMN15532468	1775	1678
GCF_015550145.1	ASM1555014v1	Bifidobacterium longum	216816	OK		BSD2780061689_150309_E10					NCBI Prokaryotic Genome Annotation Pipeline (PGAP)	2312812		Scaffold	2020-11-17	JADNAG01	173605	179302	27							Illumina HiSeq	Icahn School of Medicine at Mount Sinai	PRJNA637878	SAMN15532580	1981	1868
GCF_015550275.1	ASM1555027v1	Bifidobacterium pseudocatenulatum	28026	OK		1001271B_151109_H7					NCBI Prokaryotic Genome Annotation Pipeline (PGAP)	2176788		Scaffold	2020-11-17	JADNAO01	124647	163439	35							Illumina HiSeq	Icahn School of Medicine at Mount Sinai	PRJNA637878	SAMN15533169	1809	1701
GCF_015550805.1	ASM1555080v1	Bifidobacterium longum	216816	OK		D59t2_181005_F6					NCBI Prokaryotic Genome Annotation Pipeline (PGAP)	2313943		Scaffold	2020-11-17	JADNBL01	155631	155631	38							Illumina HiSeq	Icahn School of Medicine at Mount Sinai	PRJNA637878	SAMN15532904	1967	1845
GCF_015551245.1	ASM1555124v1	Bifidobacterium longum	216816	OK		BSD2780120874_150323_E3					NCBI Prokaryotic Genome Annotation Pipeline (PGAP)	2336967		Scaffold	2020-11-17	JADNCJ01	101880	124042	49							Illumina HiSeq	Icahn School of Medicine at Mount Sinai	PRJNA637878	SAMN15532997	2013	1892
GCF_015551415.1	ASM1555141v1	Bifidobacterium longum	216816	OK		BSD2780061688_150302_C8					NCBI Prokaryotic Genome Annotation Pipeline (PGAP)	2323266		Scaffold	2020-11-17	JADNCO01	185702	217831	20							Illumina HiSeq	Icahn School of Medicine at Mount Sinai	PRJNA637878	SAMN15532993	1959	1849
GCF_015551445.1	ASM1555144v1	Bifidobacterium longum	216816	OK		D6t1_180914_F8					GCF_015551445.1-RS_2024_08_05	2458871		Scaffold	2020-11-17	JADNCU01	88097	88097	57							Illumina HiSeq	Icahn School of Medicine at Mount Sinai	PRJNA637878	SAMN15532428	2234	2082
GCF_015551545.1	ASM1555154v1	Bifidobacterium bifidum	1681	OK		D31t1_170403_D8					NCBI Prokaryotic Genome Annotation Pipeline (PGAP)	2155890		Scaffold	2020-11-17	JADNCY01	230027	230027	18							Illumina HiSeq	Icahn School of Medicine at Mount Sinai	PRJNA637878	SAMN15532543	1820	1694
GCF_015551625.1	ASM1555162v1	Bifidobacterium pseudocatenulatum	28026	OK		D6t1_180914_B11					NCBI Prokaryotic Genome Annotation Pipeline (PGAP)	2356960		Scaffold	2020-11-17	JADNCZ01	278791	463160	20							Illumina HiSeq	Icahn School of Medicine at Mount Sinai	PRJNA637878	SAMN15532542	2006	1899
GCF_015552115.1	ASM1555211v1	Bifidobacterium pseudocatenulatum	28026	OK		1001287H_170206_E3					NCBI Prokaryotic Genome Annotation Pipeline (PGAP)	2294304		Scaffold	2020-11-17	JADNDY01	196757	284561	19							Illumina HiSeq	Icahn School of Medicine at Mount Sinai	PRJNA637878	SAMN15533121	1899	1784
GCF_015552635.1	ASM1555263v1	Bifidobacterium animalis	28025	OK		1001713B170131_170501_H10					NCBI Prokaryotic Genome Annotation Pipeline (PGAP)	1917715		Scaffold	2020-11-17	JADNFD01	201121	201121	18							Illumina HiSeq	Icahn School of Medicine at Mount Sinai	PRJNA637878	SAMN15533300	1609	1539
GCF_015552825.1	ASM1555282v1	Bifidobacterium adolescentis	1680	OK		D53t1_180928_D4					NCBI Prokaryotic Genome Annotation Pipeline (PGAP)	2165327		Scaffold	2020-11-17	JADNFK01	201604	499658	21							Illumina HiSeq	Icahn School of Medicine at Mount Sinai	PRJNA637878	SAMN15532437	1807	1708
GCF_015553485.1	ASM1555348v1	Bifidobacterium longum	216816	OK		D6t1_180914_B2					NCBI Prokaryotic Genome Annotation Pipeline (PGAP)	2487666		Scaffold	2020-11-17	JADNGT01	88058	89343	58							Illumina HiSeq	Icahn School of Medicine at Mount Sinai	PRJNA637878	SAMN15533139	2230	2077
GCF_015553805.1	ASM1555380v1	Bifidobacterium longum	216816	OK		D52t1_170925_H5					NCBI Prokaryotic Genome Annotation Pipeline (PGAP)	2400751		Scaffold	2020-11-17	JADNHG01	114902	123685	63							Illumina HiSeq	Icahn School of Medicine at Mount Sinai	PRJNA637878	SAMN15532928	2080	1960
GCF_015553845.1	ASM1555384v1	Bifidobacterium adolescentis	1680	OK		BSD2780061687b_171204_D1					NCBI Prokaryotic Genome Annotation Pipeline (PGAP)	2259392		Scaffold	2020-11-17	JADNHJ01	825008	825410	14							Illumina HiSeq	Icahn School of Medicine at Mount Sinai	PRJNA637878	SAMN15533150	1914	1824
GCF_015553925.1	ASM1555392v1	Bifidobacterium adolescentis	1680	OK		BSD2780061687_150420_A4					GCF_015553925.1-RS_2024_08_05	2281113		Scaffold	2020-11-17	JADNHO01	404424	404424	11							Illumina HiSeq	Icahn School of Medicine at Mount Sinai	PRJNA637878	SAMN15532612	1904	1812
GCF_015553955.1	ASM1555395v1	Bifidobacterium adolescentis	1680	OK		1001095IJ_161003_A7					NCBI Prokaryotic Genome Annotation Pipeline (PGAP)	2283316		Scaffold	2020-11-17	JADNHP01	394533	394533	20							Illumina HiSeq	Icahn School of Medicine at Mount Sinai	PRJNA637878	SAMN15532611	1928	1847
GCF_015554025.1	ASM1555402v1	Bifidobacterium longum	216816	OK		1001275B_160808_B3					NCBI Prokaryotic Genome Annotation Pipeline (PGAP)	2547268		Scaffold	2020-11-17	JADNHR01	169362	169362	38							Illumina HiSeq	Icahn School of Medicine at Mount Sinai	PRJNA637878	SAMN15532617	2301	2152
GCF_015554225.1	ASM1555422v1	Bifidobacterium longum	216816	OK		D31t1_170403_F11					NCBI Prokaryotic Genome Annotation Pipeline (PGAP)	2375229		Contig	2020-11-17	JADNIF01	223542									Illumina HiSeq	Icahn School of Medicine at Mount Sinai	PRJNA637878	SAMN15533213	2022	1890
GCF_015554265.1	ASM1555426v1	Bifidobacterium adolescentis	1680	OK		1001099B_141217_F6					NCBI Prokaryotic Genome Annotation Pipeline (PGAP)	2169011		Contig	2020-11-17	JADNID01	99048									Illumina HiSeq	Icahn School of Medicine at Mount Sinai	PRJNA637878	SAMN15533211	1785	1709
GCF_015554875.1	ASM1555487v1	Bifidobacterium breve	1685	OK		1001270B_150601_B2					NCBI Prokaryotic Genome Annotation Pipeline (PGAP)	2259724		Scaffold	2020-11-17	JADNJI01	231358	491678	9							Illumina HiSeq	Icahn School of Medicine at Mount Sinai	PRJNA637878	SAMN15533280	1944	1810
GCF_015555005.1	ASM1555500v1	Bifidobacterium bifidum	1681	OK		BSD2780061688b_171218_F12					NCBI Prokaryotic Genome Annotation Pipeline (PGAP)	2164931		Scaffold	2020-11-17	JADNJO01	552575	552575	6							Illumina HiSeq	Icahn School of Medicine at Mount Sinai	PRJNA637878	SAMN15532763	1815	1700
GCF_015555065.1	ASM1555506v1	Bifidobacterium longum	216816	OK		1001136B_160425_B5					NCBI Prokaryotic Genome Annotation Pipeline (PGAP)	2382926		Scaffold	2020-11-17	JADNJT01	292703	292703	23							Illumina HiSeq	Icahn School of Medicine at Mount Sinai	PRJNA637878	SAMN15532765	2067	1953
GCF_015555105.1	ASM1555510v1	Bifidobacterium dentium	1689	OK		1001270B_150601_C3					NCBI Prokaryotic Genome Annotation Pipeline (PGAP)	2543894		Scaffold	2020-11-17	JADNJU01	328240	382270	18							Illumina HiSeq	Icahn School of Medicine at Mount Sinai	PRJNA637878	SAMN15532764	2099	2018
GCF_015555595.1	ASM1555559v1	Bifidobacterium adolescentis	1680	OK		D59t2_181005_G7					NCBI Prokaryotic Genome Annotation Pipeline (PGAP)	2174863		Contig	2020-11-17	JADNKQ01	739489									Illumina HiSeq	Icahn School of Medicine at Mount Sinai	PRJNA637878	SAMN15532393	1815	1730
GCF_015556235.1	ASM1555623v1	Bifidobacterium longum	216816	OK		BSD2780120874_150323_H5					NCBI Prokaryotic Genome Annotation Pipeline (PGAP)	2491615		Scaffold	2020-11-17	JADNLW01	79080	84694	60							Illumina HiSeq	Icahn School of Medicine at Mount Sinai	PRJNA637878	SAMN15533149	2196	2060
GCF_015556885.1	ASM1555688v1	Bifidobacterium pseudocatenulatum	28026	OK		1001099B_141217_G10					NCBI Prokaryotic Genome Annotation Pipeline (PGAP)	2225567		Contig	2020-11-17	JADNNG01	87250									Illumina HiSeq	Icahn School of Medicine at Mount Sinai	PRJNA637878	SAMN15533241	1892	1802
GCF_015557305.1	ASM1555730v1	Bifidobacterium pseudocatenulatum	28026	OK		BSD2780061689_150309_E11					NCBI Prokaryotic Genome Annotation Pipeline (PGAP)	2228306		Scaffold	2020-11-17	JADNOA01	461379	1697059	9							Illumina HiSeq	Icahn School of Medicine at Mount Sinai	PRJNA637878	SAMN15532887	1810	1715
GCF_015557595.1	ASM1555759v1	Bifidobacterium adolescentis	1680	OK		1001283B150304_161114_G1					NCBI Prokaryotic Genome Annotation Pipeline (PGAP)	2099395		Scaffold	2020-11-17	JADNOQ01	442264	810390	13							Illumina HiSeq	Icahn School of Medicine at Mount Sinai	PRJNA637878	SAMN15532697	1736	1646
GCF_015557625.1	ASM1555762v1	Bifidobacterium longum	216816	OK		1001175B_160314_B2					NCBI Prokaryotic Genome Annotation Pipeline (PGAP)	2387577		Scaffold	2020-11-17	JADNOO01	112377	112377	49							Illumina HiSeq	Icahn School of Medicine at Mount Sinai	PRJNA637878	SAMN15532691	2089	1961
GCF_015557685.1	ASM1555768v1	Bifidobacterium adolescentis	1680	OK		1001262B_160229_D10					NCBI Prokaryotic Genome Annotation Pipeline (PGAP)	2139956		Scaffold	2020-11-17	JADNOT01	1662410	1662410	11							Illumina HiSeq	Icahn School of Medicine at Mount Sinai	PRJNA637878	SAMN15532752	1767	1675
GCF_015558085.1	ASM1555808v1	Bifidobacterium adolescentis	1680	OK		BSD2780120874b_170522_D7					NCBI Prokaryotic Genome Annotation Pipeline (PGAP)	2161087		Scaffold	2020-11-17	JADNPN01	601855	601855	13							Illumina HiSeq	Icahn School of Medicine at Mount Sinai	PRJNA637878	SAMN15532365	1810	1716
GCF_015558415.1	ASM1555841v1	Bifidobacterium adolescentis	1680	OK		D52t1_170925_B8					NCBI Prokaryotic Genome Annotation Pipeline (PGAP)	2134526		Scaffold	2020-11-17	JADMNZ01	345477	375212	13							Illumina HiSeq	Icahn School of Medicine at Mount Sinai	PRJNA637878	SAMN15532600	1780	1691
GCF_015558565.1	ASM1555856v1	Bifidobacterium adolescentis	1680	OK		1001275B_160808_D1					NCBI Prokaryotic Genome Annotation Pipeline (PGAP)	2367927		Scaffold	2020-11-17	JADMOG01	183499	183499	26							Illumina HiSeq	Icahn School of Medicine at Mount Sinai	PRJNA637878	SAMN15532607	2029	1944
GCF_015558575.1	ASM1555857v1	Bifidobacterium adolescentis	1680	OK		D46t1_190503_C9					NCBI Prokaryotic Genome Annotation Pipeline (PGAP)	2169879		Scaffold	2020-11-17	JADMOF01	298064	645243	13							Illumina HiSeq	Icahn School of Medicine at Mount Sinai	PRJNA637878	SAMN15532606	1834	1740
GCF_015558665.1	ASM1555866v1	Bifidobacterium longum	216816	OK		BSD2780120875_150330_F5					NCBI Prokaryotic Genome Annotation Pipeline (PGAP)	2379697		Scaffold	2020-11-17	JADMOK01	154962	154962	27							Illumina HiSeq	Icahn School of Medicine at Mount Sinai	PRJNA637878	SAMN15532947	2082	1969
GCF_015558685.1	ASM1555868v1	Bifidobacterium longum	216816	OK		BSD2780061688b_171218_H1					NCBI Prokaryotic Genome Annotation Pipeline (PGAP)	2279897		Scaffold	2020-11-17	JADMOM01	183712	183712	43							Illumina HiSeq	Icahn School of Medicine at Mount Sinai	PRJNA637878	SAMN15532945	1939	1834
GCF_015558745.1	ASM1555874v1	Bifidobacterium adolescentis	1680	OK		1001713B170214_170313_A6					NCBI Prokaryotic Genome Annotation Pipeline (PGAP)	2270282		Scaffold	2020-11-17	JADMOO01	376894	824045	12							Illumina HiSeq	Icahn School of Medicine at Mount Sinai	PRJNA637878	SAMN15533187	1961	1869
GCF_015558825.1	ASM1555882v1	Bifidobacterium longum	216816	OK		1001713B170214_170313_H7					NCBI Prokaryotic Genome Annotation Pipeline (PGAP)	2367958		Scaffold	2020-11-17	JADMOR01	73798	76623	54							Illumina HiSeq	Icahn School of Medicine at Mount Sinai	PRJNA637878	SAMN15533225	2078	1950
GCF_015558965.1	ASM1555896v1	Bifidobacterium longum	216816	OK		1001095H_141210_B2					NCBI Prokaryotic Genome Annotation Pipeline (PGAP)	2538011		Contig	2020-11-17	JADMOZ01	42663									Illumina HiSeq	Icahn School of Medicine at Mount Sinai	PRJNA637878	SAMN15533229	2230	2114
GCF_015559175.1	ASM1555917v1	Bifidobacterium pseudocatenulatum	28026	OK		D6t1_180914_B4					NCBI Prokaryotic Genome Annotation Pipeline (PGAP)	2385571		Scaffold	2020-11-17	JADMPK01	172695	208264	35							Illumina HiSeq	Icahn School of Medicine at Mount Sinai	PRJNA637878	SAMN15532830	2005	1902
GCF_015559405.1	ASM1555940v1	Bifidobacterium dentium	1689	OK		BSD2780061688_150302_D2					NCBI Prokaryotic Genome Annotation Pipeline (PGAP)	2575310		Scaffold	2020-11-17	JADMPY01	158534	174534	23							Illumina HiSeq	Icahn School of Medicine at Mount Sinai	PRJNA637878	SAMN15533055	2137	2055
GCF_015559505.1	ASM1555950v1	Bifidobacterium adolescentis	1680	OK		D52t1_170925_G1					NCBI Prokaryotic Genome Annotation Pipeline (PGAP)	2223151		Scaffold	2020-11-17	JADMPZ01	235517	235517	16							Illumina HiSeq	Icahn School of Medicine at Mount Sinai	PRJNA637878	SAMN15533350	1835	1745
GCF_015560095.1	ASM1556009v1	Bifidobacterium adolescentis	1680	OK		1001270J_160509_E8					NCBI Prokaryotic Genome Annotation Pipeline (PGAP)	2265784		Contig	2020-11-17	JADMRD01	522749									Illumina HiSeq	Icahn School of Medicine at Mount Sinai	PRJNA637878	SAMN15532794	1896	1798
GCF_015560565.1	ASM1556056v1	Bifidobacterium longum	216816	OK		1001302B_160321_G1					NCBI Prokaryotic Genome Annotation Pipeline (PGAP)	2387299		Scaffold	2020-11-17	JADMSA01	188608	188608	37							Illumina HiSeq	Icahn School of Medicine at Mount Sinai	PRJNA637878	SAMN15533049	2046	1932
GCF_015560585.1	ASM1556058v1	Bifidobacterium longum	216816	OK		D41t1_190614_F6					NCBI Prokaryotic Genome Annotation Pipeline (PGAP)	2305178		Scaffold	2020-11-17	JADMSF01	163353	167724	26							Illumina HiSeq	Icahn School of Medicine at Mount Sinai	PRJNA637878	SAMN15533048	1965	1850
GCF_015667025.1	ASM1566702v1	Bifidobacterium longum	216816	OK		D31t1_170403_B2					NCBI Prokaryotic Genome Annotation Pipeline (PGAP)	2318606		Contig	2020-11-23	JADPDI01	217568									Illumina HiSeq	Icahn School of Medicine at Mount Sinai	PRJNA637878	SAMN15532477	1950	1831
GCF_015667155.1	ASM1566715v1	Bifidobacterium longum	216816	OK		BSD2780061687b_171204_C6					NCBI Prokaryotic Genome Annotation Pipeline (PGAP)	2470184		Scaffold	2020-11-23	JADPDM01	92969	92969	97							Illumina HiSeq	Icahn School of Medicine at Mount Sinai	PRJNA637878	SAMN15532912	2114	1982
GCF_015667195.1	ASM1566719v1	Bifidobacterium bifidum	1681	OK		1001271B_151109_F2					NCBI Prokaryotic Genome Annotation Pipeline (PGAP)	2261134		Scaffold	2020-11-23	JADPDP01	42237	44281	104							Illumina HiSeq	Icahn School of Medicine at Mount Sinai	PRJNA637878	SAMN15533074	1981	1827
GCF_015667555.1	ASM1566755v1	Bifidobacterium bifidum	1681	OK		1001136B_160425_F1					GCF_015667555.1-RS_2024_08_05	2144986		Scaffold	2020-11-23	JADPEE01	185021	233613	22							Illumina HiSeq	Icahn School of Medicine at Mount Sinai	PRJNA637878	SAMN15532708	1797	1671
GCF_015667655.1	ASM1566765v1	Bifidobacterium breve	1685	OK		BSD2780061687_150420_F12					GCF_015667655.1-RS_2024_08_24	2398304		Scaffold	2020-11-23	JADPEI01	222734	223992	30							Illumina HiSeq	Icahn School of Medicine at Mount Sinai	PRJNA637878	SAMN15533095	2135	1981
GCF_015667675.1	ASM1566767v1	Bifidobacterium pseudocatenulatum	28026	OK		1001262B_160229_B11					NCBI Prokaryotic Genome Annotation Pipeline (PGAP)	2353546		Scaffold	2020-11-23	JADPEH01	296515	563162	10							Illumina HiSeq	Icahn School of Medicine at Mount Sinai	PRJNA637878	SAMN15533094	2047	1951
GCF_015667915.1	ASM1566791v1	Bifidobacterium longum	216816	OK		1001270J_160509_E11					NCBI Prokaryotic Genome Annotation Pipeline (PGAP)	2438970		Scaffold	2020-11-23	JADPES01	51499	51499	86							Illumina HiSeq	Icahn School of Medicine at Mount Sinai	PRJNA637878	SAMN15533239	2117	2005
GCF_015668215.1	ASM1566821v1	Bifidobacterium breve	1685	OK		1001285H_161024_A11					NCBI Prokaryotic Genome Annotation Pipeline (PGAP)	2307939		Scaffold	2020-11-23	JADPFE01	179729	197961	24							Illumina HiSeq	Icahn School of Medicine at Mount Sinai	PRJNA637878	SAMN15533163	2042	1901
GCF_015668695.1	ASM1566869v1	Bifidobacterium longum	216816	OK		BSD2780061687b_171204_F1					NCBI Prokaryotic Genome Annotation Pipeline (PGAP)	2498026		Scaffold	2020-11-23	JADPFY01	77600	80923	64							Illumina HiSeq	Icahn School of Medicine at Mount Sinai	PRJNA637878	SAMN15532730	2171	2044
GCF_015669395.1	ASM1566939v1	Bifidobacterium longum	216816	OK		1001262B_160229_E5					NCBI Prokaryotic Genome Annotation Pipeline (PGAP)	2350163		Scaffold	2020-11-23	JADPAC01	103435	155776	50							Illumina HiSeq	Icahn School of Medicine at Mount Sinai	PRJNA637878	SAMN15532998	2005	1882
GCF_015669695.1	ASM1566969v1	Bifidobacterium pseudocatenulatum	28026	OK		1001275B_160808_D7					GCF_015669695.1-RS_2024_08_05	2250518		Scaffold	2020-11-23	JADPAP01	180056	305690	28							Illumina HiSeq	Icahn School of Medicine at Mount Sinai	PRJNA637878	SAMN15532408	1869	1764
GCF_015669715.1	ASM1566971v1	Bifidobacterium longum	216816	OK		1001283B150225_161107_F12					NCBI Prokaryotic Genome Annotation Pipeline (PGAP)	2573865		Scaffold	2020-11-23	JADPAR01	81271	85820	57							Illumina HiSeq	Icahn School of Medicine at Mount Sinai	PRJNA637878	SAMN15532405	2291	2136
GCF_015669825.1	ASM1566982v1	Bifidobacterium pseudocatenulatum	28026	OK		J1101437_171009_A10					GCF_015669825.1-RS_2024_05_13	2212521		Scaffold	2020-11-23	JADPAU01	296844	296844	22							Illumina HiSeq	Icahn School of Medicine at Mount Sinai	PRJNA637878	SAMN15532710	1868	1768
GCF_015669945.1	ASM1566994v1	Bifidobacterium longum	216816	OK		D33t1_170424_E8					NCBI Prokaryotic Genome Annotation Pipeline (PGAP)	2382321		Contig	2020-11-23	JADPBA01	106420									Illumina HiSeq	Icahn School of Medicine at Mount Sinai	PRJNA637878	SAMN15532819	2050	1940
GCF_015670155.1	ASM1567015v1	Bifidobacterium breve	1685	OK		1001287H_170206_A8					GCF_015670155.1-RS_2024_05_13	2212213		Scaffold	2020-11-23	JADPBI01	189905	225462	21							Illumina HiSeq	Icahn School of Medicine at Mount Sinai	PRJNA637878	SAMN15532833	1889	1751
GCF_015670335.1	ASM1567033v1	Bifidobacterium longum	216816	OK		1001270J_160509_F3					NCBI Prokaryotic Genome Annotation Pipeline (PGAP)	2280791		Scaffold	2020-11-23	JADPBO01	51831	51831	83							Illumina HiSeq	Icahn School of Medicine at Mount Sinai	PRJNA637878	SAMN15532499	1961	1843
GCF_015670475.1	ASM1567047v1	Bifidobacterium longum	216816	OK		1001283B150225_161107_D10					NCBI Prokaryotic Genome Annotation Pipeline (PGAP)	2329133		Scaffold	2020-11-23	JADPBV01	199180	200103	29							Illumina HiSeq	Icahn School of Medicine at Mount Sinai	PRJNA637878	SAMN15532493	1965	1837
GCF_015670535.1	ASM1567053v1	Bifidobacterium longum	216816	OK		1001275B_160808_A8					NCBI Prokaryotic Genome Annotation Pipeline (PGAP)	2387487		Scaffold	2020-11-23	JADPBZ01	79489	79489	55							Illumina HiSeq	Icahn School of Medicine at Mount Sinai	PRJNA637878	SAMN15533110	2049	1925
GCF_015670845.1	ASM1567084v1	Bifidobacterium longum	216816	OK		D53t1_180928_E2					NCBI Prokaryotic Genome Annotation Pipeline (PGAP)	2275027		Scaffold	2020-11-23	JADPCM01	159450	159450	36							Illumina HiSeq	Icahn School of Medicine at Mount Sinai	PRJNA637878	SAMN15533352	1923	1788
GCF_015670955.1	ASM1567095v1	Bifidobacterium longum	216816	OK		1001271B_150615_B4					GCF_015670955.1-RS_2024_05_13	2441055		Scaffold	2020-11-23	JADPCO01	125148	142844	25							Illumina HiSeq	Icahn School of Medicine at Mount Sinai	PRJNA637878	SAMN15532877	2078	1955
GCF_015670995.1	ASM1567099v1	Bifidobacterium longum	216816	OK		BSD2780120875b_170604_H11					NCBI Prokaryotic Genome Annotation Pipeline (PGAP)	2410765		Scaffold	2020-11-23	JADPCP01	126580	216205	29							Illumina HiSeq	Icahn School of Medicine at Mount Sinai	PRJNA637878	SAMN15532650	2083	1968
GCF_015671085.1	ASM1567108v1	Bifidobacterium longum	216816	OK		J1101437_171009_B2					NCBI Prokaryotic Genome Annotation Pipeline (PGAP)	2403549		Contig	2020-11-23	JADPCU01	161008									Illumina HiSeq	Icahn School of Medicine at Mount Sinai	PRJNA637878	SAMN15532480	2055	1941
GCF_015671435.1	ASM1567143v1	Bifidobacterium longum	216816	OK		1001254J_160919_E2					NCBI Prokaryotic Genome Annotation Pipeline (PGAP)	2438082		Scaffold	2020-11-23	JADPDA01	92169	103436	61							Illumina HiSeq	Icahn School of Medicine at Mount Sinai	PRJNA637878	SAMN15532973	2125	1980
GCF_015700555.1	ASM1570055v1	Bifidobacterium dentium	1689	OK		VB29					GCF_015700555.1-RS_2024_04_02	2431695		Contig	2020-11-30	JACZDY01	363761									Illumina MiSeq	University of Parma	PRJNA666310	SAMN16287917	1996	1914
GCF_015700575.1	ASM1570057v1	Bifidobacterium dentium	1689	OK		2124B					GCF_015700575.1-RS_2024_04_01	2627689		Contig	2020-11-30	JACZDZ01	847075									Illumina MiSeq	University of Parma	PRJNA666310	SAMN16287916	2181	2104
GCF_015700595.1	ASM1570059v1	Bifidobacterium dentium	1689	OK		2078B					GCF_015700595.1-RS_2024_04_02	2612221		Contig	2020-11-30	JACZEB01	197459									Illumina MiSeq	University of Parma	PRJNA666310	SAMN16287914	2206	2122
GCF_015700605.1	ASM1570060v1	Bifidobacterium dentium	1689	OK		2091B					GCF_015700605.1-RS_2024_04_01	2537119		Contig	2020-11-30	JACZEA01	173457									Illumina MiSeq	University of Parma	PRJNA666310	SAMN16287915	2147	2059
GCF_015700625.1	ASM1570062v1	Bifidobacterium dentium	1689	OK		2075B					GCF_015700625.1-RS_2024_04_02	2531372		Contig	2020-11-30	JACZEC01	364940									Illumina MiSeq	University of Parma	PRJNA666310	SAMN16287913	2134	2046
GCF_015700645.1	ASM1570064v1	Bifidobacterium dentium	1689	OK		898B					GCF_015700645.1-RS_2024_04_02	2459079		Contig	2020-11-30	JACZDH01	184067									Illumina MiSeq	University of Parma	PRJNA666310	SAMN16287911	2021	1929
GCF_015703775.1	ASM1570377v1	Bifidobacterium dentium	1689	OK		924B					GCF_015703775.1-RS_2024_04_02	2456361		Contig	2020-11-30	JACZED01	191978									Illumina MiSeq	University of Parma	PRJNA666310	SAMN16287912	2014	1926
GCF_015703785.1	ASM1570378v1	Bifidobacterium dentium	1689	OK		848B					GCF_015703785.1-RS_2024_04_01	2582570		Contig	2020-11-30	JACZDI01	203187									Illumina MiSeq	University of Parma	PRJNA666310	SAMN16287910	2142	2063
GCF_015703805.1	ASM1570380v1	Bifidobacterium dentium	1689	OK		841B					GCF_015703805.1-RS_2024_04_01	2580247		Contig	2020-11-30	JACZDJ01	168528									Illumina MiSeq	University of Parma	PRJNA666310	SAMN16287909	2138	2060
GCF_015703835.1	ASM1570383v1	Bifidobacterium dentium	1689	OK		831B					GCF_015703835.1-RS_2024_04_02	2479317		Contig	2020-11-30	JACZDK01	347489									Illumina MiSeq	University of Parma	PRJNA666310	SAMN16287908	2067	1980
GCF_015703845.1	ASM1570384v1	Bifidobacterium dentium	1689	OK		793B					GCF_015703845.1-RS_2024_04_02	2605010		Contig	2020-11-30	JACZDL01	688525									Illumina MiSeq	University of Parma	PRJNA666310	SAMN16287907	2243	2142
GCF_015703875.1	ASM1570387v1	Bifidobacterium dentium	1689	OK		679B					GCF_015703875.1-RS_2024_03_30	2697950		Contig	2020-11-30	JACZDM01	380252									Illumina MiSeq	University of Parma	PRJNA666310	SAMN16287906	2310	2237
GCF_015703885.1	ASM1570388v1	Bifidobacterium dentium	1689	OK		181B					GCF_015703885.1-RS_2024_04_01	2523858		Contig	2020-11-30	JACZDN01	759567									Illumina MiSeq	University of Parma	PRJNA666310	SAMN16287905	2129	2040
GCF_015703905.1	ASM1570390v1	Bifidobacterium dentium	1689	OK		78T4					GCF_015703905.1-RS_2024_04_01	2468941		Contig	2020-11-30	JACZDO01	235107									Illumina MiSeq	University of Parma	PRJNA666310	SAMN16287904	2064	1988
GCF_015703935.1	ASM1570393v1	Bifidobacterium dentium	1689	OK		77T2					GCF_015703935.1-RS_2024_04_02	2472493		Contig	2020-11-30	JACZDP01	143918									Illumina MiSeq	University of Parma	PRJNA666310	SAMN16287903	2071	1987
GCF_015703945.1	ASM1570394v1	Bifidobacterium dentium	1689	OK		74T1					GCF_015703945.1-RS_2024_04_02	2469902		Contig	2020-11-30	JACZDQ01	225895									Illumina MiSeq	University of Parma	PRJNA666310	SAMN16287902	2063	1983
GCF_015703975.1	ASM1570397v1	Bifidobacterium dentium	1689	OK		70T2					GCF_015703975.1-RS_2024_04_02	2487785		Contig	2020-11-30	JACZDR01	160271									Illumina MiSeq	University of Parma	PRJNA666310	SAMN16287901	2107	2022
GCF_015704005.1	ASM1570400v1	Bifidobacterium dentium	1689	OK		68T9					GCF_015704005.1-RS_2024_04_02	2467165		Contig	2020-11-30	JACZDS01	306509									Illumina MiSeq	University of Parma	PRJNA666310	SAMN16287900	2057	1980
GCF_015931225.1	ASM1593122v1	Bifidobacterium longum	216816	OK		JCM 19995					GCF_015931225.1-RS_2024_08_05	2278698		Contig	2020-12-10	WJRJ01	151523									Illumina NextSeq	University of Massachusetts Amherst	PRJNA587763	SAMN13208527	1996	1836
GCF_016069975.1	ASM1606997v1	Bifidobacterium adolescentis	1680	OK		VKPM Ac-1245					NCBI Prokaryotic Genome Annotation Pipeline (PGAP)	2218534		Contig	2020-12-15	JACTOC01	1127661									Illumina MiSeq	Kurchatov Center for Genome Research	PRJNA656137	SAMN15880059	1942	1847
GCF_016069985.1	ASM1606998v1	Bifidobacterium bifidum	1681	OK		VKPM Ac-1579					NCBI Prokaryotic Genome Annotation Pipeline (PGAP)	2231702		Contig	2020-12-15	JACTOD01	348994									Illumina MiSeq	Kurchatov Center for Genome Research	PRJNA656137	SAMN15880060	1919	1785
GCF_016069995.1	ASM1606999v1	Bifidobacterium longum subsp. longum	1679	OK		VKPM Ac-1635					GCF_016069995.1-RS_2024_10_23	2240429		Contig	2020-12-15	JACTOE01	209044									Illumina MiSeq	Kurchatov Center for Genome Research	PRJNA656137	SAMN15880061	1872	1760
GCF_016070035.1	ASM1607003v1	Bifidobacterium bifidum	1681	OK		VKPM Ac-1784					NCBI Prokaryotic Genome Annotation Pipeline (PGAP)	2267064		Contig	2020-12-15	JACTOF01	517354									Illumina MiSeq	Kurchatov Center for Genome Research	PRJNA656137	SAMN15880062	1926	1802
GCF_016100445.1	ASM1610044v1	Bifidobacterium sp. M0307	2751017	OK		M0307					NCBI Prokaryotic Genome Annotation Pipeline (PGAP)	1802933		Contig	2020-12-16	JACFSL01	1642567									Illumina HiSeq	China Agricultural University	PRJNA648267	SAMN15470899	1488	1424
GCF_016100595.1	ASM1610059v1	Bifidobacterium sp. M0399	2751008	OK		M0399					NCBI Prokaryotic Genome Annotation Pipeline (PGAP)	2221497		Contig	2020-12-16	JACFSD01	1130641									Illumina HiSeq	China Agricultural University	PRJNA648267	SAMN15470890	1792	1721
GCF_016100625.1	ASM1610062v1	Bifidobacterium polysaccharolyticum	2750967	OK		W6238G3					NCBI Prokaryotic Genome Annotation Pipeline (PGAP)	2217952		Contig	2020-12-16	JACFSC01	1130644									Illumina HiSeq	China Agricultural University	PRJNA648267	SAMN15470889	1792	1721
GCF_016100645.1	ASM1610064v1	Bifidobacterium sp. M0353	2751006	OK		M0353					GCF_016100645.1-RS_2024_09_07	2250394		Scaffold	2020-12-16	JACFSB01	667288	1337163	371							Illumina HiSeq	China Agricultural University	PRJNA648267	SAMN15470888	1835	1750
GCF_016100655.1	ASM1610065v1	Bifidobacterium sp. W8107	2751004	OK		W8107					NCBI Prokaryotic Genome Annotation Pipeline (PGAP)	2066118		Scaffold	2020-12-16	JACFRZ01	1342596	1725886	5							Illumina HiSeq	China Agricultural University	PRJNA648267	SAMN15470886	1640	1569
GCF_016100675.1	ASM1610067v1	Bifidobacterium choladohabitans	2750947	Inconclusive		W8116					NCBI Prokaryotic Genome Annotation Pipeline (PGAP)	2036853		Contig	2020-12-16	JACFSA01	371734									Illumina HiSeq	China Agricultural University	PRJNA648267	SAMN15470887	1630	1562
GCF_016100695.1	ASM1610069v1	Bifidobacterium choladohabitans	2750947	OK		W8106					NCBI Prokaryotic Genome Annotation Pipeline (PGAP)	2095891		Contig	2020-12-16	JACFRY01	1306653									Illumina HiSeq	China Agricultural University	PRJNA648267	SAMN15470885	1669	1601
GCF_016100725.1	ASM1610072v1	Bifidobacterium choladohabitans	2750947	OK		W8101					NCBI Prokaryotic Genome Annotation Pipeline (PGAP)	2066750		Scaffold	2020-12-16	JACFRU01	1672899	2055849	3							Illumina HiSeq	China Agricultural University	PRJNA648267	SAMN15470881	1643	1572
GCF_016100735.1	ASM1610073v1	Bifidobacterium sp. W8104	2751001	OK		W8104					NCBI Prokaryotic Genome Annotation Pipeline (PGAP)	2096488		Contig	2020-12-16	JACFRW01	2076409									Illumina HiSeq	China Agricultural University	PRJNA648267	SAMN15470883	1670	1600
GCF_016100765.1	ASM1610076v1	Bifidobacterium sp. W8105	2751002	OK		W8105					NCBI Prokaryotic Genome Annotation Pipeline (PGAP)	2066140		Scaffold	2020-12-16	JACFRX01	1342631	1725924	5							Illumina HiSeq	China Agricultural University	PRJNA648267	SAMN15470884	1640	1569
GCF_016100775.1	ASM1610077v1	Bifidobacterium sp. W8103	2751000	OK		W8103					NCBI Prokaryotic Genome Annotation Pipeline (PGAP)	2070723		Scaffold	2020-12-16	JACFRV01	1342595	1733257	4							Illumina HiSeq	China Agricultural University	PRJNA648267	SAMN15470882	1648	1576
GCF_016100785.1	ASM1610078v1	Bifidobacterium sp. W8120	2750998	OK		W8120					NCBI Prokaryotic Genome Annotation Pipeline (PGAP)	2064451		Scaffold	2020-12-16	JACFRT01	1068406	1068406	9							Illumina HiSeq	China Agricultural University	PRJNA648267	SAMN15470880	1627	1560
GCF_016100825.1	ASM1610082v1	Bifidobacterium apousia	2750996	OK		W8115					NCBI Prokaryotic Genome Annotation Pipeline (PGAP)	2062111		Contig	2020-12-16	JACFRS01	594209									Illumina HiSeq	China Agricultural University	PRJNA648267	SAMN15470879	1634	1569
GCF_016101165.1	ASM1610116v1	Bifidobacterium sp. W8114	2750988	OK		W8114					NCBI Prokaryotic Genome Annotation Pipeline (PGAP)	2204615		Contig	2020-12-16	JACFRA01	469792									Illumina HiSeq	China Agricultural University	PRJNA648267	SAMN15470860	1774	1708
GCF_016101175.1	ASM1610117v1	Bifidobacterium choladohabitans	2750947	OK		W8113					NCBI Prokaryotic Genome Annotation Pipeline (PGAP)	2100069		Scaffold	2020-12-16	JACFQZ01	407340	440754	15							Illumina HiSeq	China Agricultural University	PRJNA648267	SAMN15470859	1705	1641
GCF_016101195.1	ASM1610119v1	Bifidobacterium polysaccharolyticum	2750967	OK		B14448H7					NCBI Prokaryotic Genome Annotation Pipeline (PGAP)	2239218		Contig	2020-12-16	JACFRB01	1447099									Illumina HiSeq	China Agricultural University	PRJNA648267	SAMN15470861	1816	1744
GCF_016101375.1	ASM1610137v1	Bifidobacterium sp. W8110	2750975	OK		W8110					NCBI Prokaryotic Genome Annotation Pipeline (PGAP)	2139306		Scaffold	2020-12-16	JACFQO01	618789	743504	14							Illumina HiSeq	China Agricultural University	PRJNA648267	SAMN15470846	1725	1655
GCF_016101415.1	ASM1610141v1	Bifidobacterium sp. M0404	2750977	OK		M0404					NCBI Prokaryotic Genome Annotation Pipeline (PGAP)	2248208		Scaffold	2020-12-16	JACFQP01	627765	627765	18							Illumina HiSeq	China Agricultural University	PRJNA648267	SAMN15470848	1821	1744
GCF_016101425.1	ASM1610142v1	Bifidobacterium sp. W8112	2750974	OK		W8112					NCBI Prokaryotic Genome Annotation Pipeline (PGAP)	2062077		Contig	2020-12-16	JACFQN01	1094078									Illumina HiSeq	China Agricultural University	PRJNA648267	SAMN15470845	1634	1569
GCF_016101585.1	ASM1610158v1	Bifidobacterium polysaccharolyticum	2750967	OK		W8117					NCBI Prokaryotic Genome Annotation Pipeline (PGAP)	2234531		Scaffold	2020-12-16	JACFQG01	593412	593412	14							Illumina HiSeq	China Agricultural University	PRJNA648267	SAMN15470838	1772	1696
GCF_016101605.1	ASM1610160v1	Bifidobacterium apousia	2750996	OK		M0109					NCBI Prokaryotic Genome Annotation Pipeline (PGAP)	2067563		Contig	2020-12-16	JACFQF01	1084387									Illumina HiSeq	China Agricultural University	PRJNA648267	SAMN15470837	1661	1593
GCF_016102005.1	ASM1610200v1	Bifidobacterium choladohabitans	2750947	OK		B14384H11					NCBI Prokaryotic Genome Annotation Pipeline (PGAP)	2075734		Scaffold	2020-12-16	JACFPL01	619257	619257	10							Illumina HiSeq	China Agricultural University	PRJNA648267	SAMN15470817	1665	1598
GCF_016102155.1	ASM1610215v1	Bifidobacterium asteroides	1684	OK		W8130					NCBI Prokaryotic Genome Annotation Pipeline (PGAP)	2125487		Scaffold	2020-12-16	JACFPC01	1269943	1419951	8							Illumina HiSeq	China Agricultural University	PRJNA648267	SAMN15470808	1698	1630
GCF_016102205.1	ASM1610220v1	Bifidobacterium asteroides	1684	OK		W8118					NCBI Prokaryotic Genome Annotation Pipeline (PGAP)	2205240		Contig	2020-12-16	JACFPB01	380022									Illumina HiSeq	China Agricultural University	PRJNA648267	SAMN15470807	1776	1707
GCF_016102215.1	ASM1610221v1	Bifidobacterium asteroides	1684	OK		W8109					NCBI Prokaryotic Genome Annotation Pipeline (PGAP)	2138721		Scaffold	2020-12-16	JACFPA01	618789	743545	14							Illumina HiSeq	China Agricultural University	PRJNA648267	SAMN15470806	1722	1654
GCF_016102235.1	ASM1610223v1	Bifidobacterium sp. W8108	2750941	OK		W8108					NCBI Prokaryotic Genome Annotation Pipeline (PGAP)	1803210		Contig	2020-12-16	JACFOZ01	1642562									Illumina HiSeq	China Agricultural University	PRJNA648267	SAMN15470805	1487	1422
GCF_016307165.1	ASM1630716v1	Bifidobacterium bifidum	1681	OK		UBBB-55					NCBI Prokaryotic Genome Annotation Pipeline (PGAP)	2199865		Scaffold	2020-12-22	JADPYV01	563380	1630832	3							Illumina	Unique Biotech Limited	PRJNA493554	SAMN16793263	1868	1730
GCF_016634435.1	ASM1663443v1	Bifidobacterium longum subsp. longum	1679	OK		CECT7894					GCF_016634435.1-RS_2024_10_23	2286958		Contig	2021-01-13	WKJF01	199561									Illumina HiSeq	University of Massachusetts Amherst	PRJNA589035	SAMN13264073	1942	1833
GCF_016648895.1	ASM1664889v1	Bifidobacterium longum subsp. longum	1679	OK		39B					NCBI Prokaryotic Genome Annotation Pipeline (PGAP)	2287000		Contig	2021-01-15	JACZEJ01	191322									Illumina MiSeq	University of Parma	PRJNA666301	SAMN16287680	1920	1809
GCF_016648955.1	ASM1664895v1	Bifidobacterium breve	1685	OK		PRL2020					NCBI Prokaryotic Genome Annotation Pipeline (PGAP)	2426298		Contig	2021-01-15	JACZEM01	729119									Illumina MiSeq	University of Parma	PRJNA666301	SAMN16287677	2176	2017
GCF_016648975.1	ASM1664897v1	Bifidobacterium longum subsp. longum	1679	OK		1898B					GCF_016648975.1-RS_2024_08_05	2464874		Contig	2021-01-15	JACZEK01	758176									Illumina MiSeq	University of Parma	PRJNA666301	SAMN16287679	2104	1970
GCF_016648985.1	ASM1664898v1	Bifidobacterium breve	1685	OK		M1D					NCBI Prokaryotic Genome Annotation Pipeline (PGAP)	2421612		Contig	2021-01-15	JACZEL01	597006									Illumina MiSeq	University of Parma	PRJNA666301	SAMN16287678	2163	2002
GCF_016696725.1	ASM1669672v1	Bifidobacterium animalis	28025	OK		YL2					NCBI Prokaryotic Genome Annotation Pipeline (PGAP)	2021936	1	Chromosome	2021-01-19		1538310	2021936	1							Illumina	Institut Pasteur	PRJNA680355	SAMN16911581	1680	1596
GCF_016759645.1	ASM1675964v1	Bifidobacterium longum subsp. suis	1695	OK		2074B					NCBI Prokaryotic Genome Annotation Pipeline (PGAP)	2364439		Contig	2021-01-27	JAERWB01	141728									Illumina MiSeq	University of Parma	PRJNA692178	SAMN17315597	2018	1853
GCF_016759655.1	ASM1675965v1	Bifidobacterium longum subsp. suis	1695	OK		2005B					NCBI Prokaryotic Genome Annotation Pipeline (PGAP)	2466393		Contig	2021-01-27	JAERWC01	239444									Illumina MiSeq	University of Parma	PRJNA692178	SAMN17315596	2210	2049
GCF_016759665.1	ASM1675966v1	Bifidobacterium longum subsp. longum	1679	OK		458B					GCF_016759665.1-RS_2024_03_17	2424191		Contig	2021-01-27	JAESIN01	188621									Illumina MiSeq	University of Parma	PRJNA692178	SAMN17315595	2128	1999
GCF_016759705.1	ASM1675970v1	Bifidobacterium longum subsp. longum	1679	OK		359B					GCF_016759705.1-RS_2024_03_17	2424328		Contig	2021-01-27	JAERWD01	268285									Illumina MiSeq	University of Parma	PRJNA692178	SAMN17315594	2113	1980
GCF_016759725.1	ASM1675972v1	Bifidobacterium longum subsp. suis	1695	OK		209B					GCF_016759725.1-RS_2024_08_05	2300337		Contig	2021-01-27	JAERWE01	237800									Illumina MiSeq	University of Parma	PRJNA692178	SAMN17315593	1998	1827
GCF_016759745.1	ASM1675974v1	Bifidobacterium longum subsp. longum	1679	OK		67B					GCF_016759745.1-RS_2024_03_17	2386390		Contig	2021-01-27	JAERWH01	167326									Illumina MiSeq	University of Parma	PRJNA692178	SAMN17315590	2098	1988
GCF_016759755.1	ASM1675975v1	Bifidobacterium longum subsp. longum	1679	OK		134B					GCF_016759755.1-RS_2024_03_17	2308223		Contig	2021-01-27	JAERWF01	169796									Illumina MiSeq	University of Parma	PRJNA692178	SAMN17315592	1969	1854
GCF_016759765.1	ASM1675976v1	Bifidobacterium longum subsp. longum	1679	OK		108B					GCF_016759765.1-RS_2024_10_23	2305647		Contig	2021-01-27	JAERWG01	196440									Illumina MiSeq	University of Parma	PRJNA692178	SAMN17315591	1954	1848
GCF_016759805.1	ASM1675980v1	Bifidobacterium longum subsp. longum	1679	OK		3B					GCF_016759805.1-RS_2024_03_17	2462606		Contig	2021-01-27	JAERWJ01	188930									Illumina MiSeq	University of Parma	PRJNA692178	SAMN17315588	2143	2004
GCF_016759825.1	ASM1675982v1	Bifidobacterium longum subsp. longum	1679	OK		20B					GCF_016759825.1-RS_2024_03_17	2459997		Contig	2021-01-27	JAERWI01	374174									Illumina MiSeq	University of Parma	PRJNA692178	SAMN17315589	2125	1973
GCF_016759845.1	ASM1675984v1	Bifidobacterium longum subsp. longum	1679	OK		1B					GCF_016759845.1-RS_2024_03_17	2291707		Contig	2021-01-27	JAESIO01	220523									Illumina MiSeq	University of Parma	PRJNA692178	SAMN17315587	1911	1802
GCF_016835115.1	ASM1683511v1	Bifidobacterium animalis subsp. lactis	302911	OK		H1					GCF_016835115.1-RS_2024_04_01	1944352	1	Complete Genome	2021-02-08		1944352	1944352	1							Oxford Nanopore MinION; Illumina MiSeq	Institute of Microbiology, Belarus National Academy of Sciences	PRJNA263203	SAMN16477311	1622	1545
GCF_016835135.1	ASM1683513v1	Bifidobacterium animalis subsp. lactis	302911	OK		H3					GCF_016835135.1-RS_2024_04_02	1944351	1	Complete Genome	2021-02-08		1944351	1944351	1							Illumina MiSeq	Institute of Microbiology, Belarus National Academy of Sciences	PRJNA263288	SAMN03098186	1622	1544
GCF_016838685.1	ASM1683868v1	Bifidobacterium longum	216816	OK		HN001					GCF_016838685.1-RS_2024_04_01	2433093	1	Complete Genome	2021-02-09		2433093	2433093	1							PacBio RSII	Korea Research Institute of Bioscience and Biotechnology	PRJNA698753	SAMN17735675	2069	1919
GCF_016838705.1	ASM1683870v1	Bifidobacterium bifidum	1681	OK		HN002					GCF_016838705.1-RS_2024_04_03	2223317	1	Complete Genome	2021-02-09		2223317	2223317	1							PacBio RSII	Korea Research Institute of Bioscience and Biotechnology	PRJNA698755	SAMN17735950	1853	1724
GCF_016882605.1	ASM1688260v1	Bifidobacterium longum subsp. suillum	1931217	OK		SU-851					GCF_016882605.1-RS_2024_08_07	2297022		Scaffold	2021-02-12	WHVJ01	116088	116114	51							Illumina MiSeq	University of Bologna	PRJNA578606	SAMN13066474	2004	1838
GCF_016899575.1	ASM1689957v1	Bifidobacterium pullorum subsp. saeculare	78257	OK		An845					GCF_016899575.1-RS_2024_03_31	2112637		Contig	2021-02-16	JACJMG01	160266									Illumina NextSeq	Veterinary Research Institute	PRJNA377666	SAMN14913655	1800	1697
GCF_016899675.1	ASM1689967v1	Bifidobacterium pullorum subsp. saeculare	78257	OK		An831					GCF_016899675.1-RS_2024_10_23	2073298		Contig	2021-02-16	JACJMI01	235569									Illumina NextSeq	Veterinary Research Institute	PRJNA377666	SAMN14913649	1836	1726
GCF_016899725.1	ASM1689972v1	Bifidobacterium pullorum subsp. saeculare	78257	Inconclusive		An836					GCF_016899725.1-RS_2024_08_05	2330831		Contig	2021-02-16	JACLYU01	100784									Illumina MiSeq	Veterinary Research Institute	PRJNA377666	SAMN14913651	2009	1831
GCF_016899995.1	ASM1689999v1	Bifidobacterium pullorum subsp. saeculare	78257	OK		An816					GCF_016899995.1-RS_2024_03_31	2057123		Contig	2021-02-16	JACJMJ01	177033									Illumina NextSeq	Veterinary Research Institute	PRJNA377666	SAMN14913635	1796	1684
GCF_016900135.1	ASM1690013v1	Bifidobacterium ruminantium	78346	OK		An807					GCF_016900135.1-RS_2024_05_19	2389421		Contig	2021-02-16	JACJUA01	185656									Illumina NextSeq	Veterinary Research Institute	PRJNA377666	SAMN14913628	2100	1997
GCF_016900615.1	ASM1690061v1	Bifidobacterium pullorum subsp. saeculare	78257	OK		An775					GCF_016900615.1-RS_2024_03_30	2101554		Contig	2021-02-16	JACJML01	299919									Illumina NextSeq	Veterinary Research Institute	PRJNA377666	SAMN14913607	1753	1668
GCF_016901355.1	ASM1690135v1	Bifidobacterium thermophilum	33905	Inconclusive					BIN11		NCBI Prokaryotic Genome Annotation Pipeline (PGAP)	2232969		Contig	2021-02-16	JAEAML01	218912									Illumina MiSeq	Italian National Research Council (CNR)	PRJNA675427	SAMN16844328	1733	1655
GCF_017132755.1	ASM1713275v1	Bifidobacterium longum subsp. suillum	1931217	OK		JCM 19995					GCF_017132755.1-RS_2024_08_06	2340054	1	Complete Genome	2021-03-02		2340054	2340054	1							PacBio RSII	Korea University	PRJNA704185	SAMN18034998	2039	1868
GCF_017132775.1	ASM1713277v1	Bifidobacterium longum subsp. longum	1679	OK		KCTC 3128					GCF_017132775.1-RS_2024_03_29	2403825	1	Complete Genome	2021-03-02		2403825	2403825	1							PacBio RSII	Korea University	PRJNA704186	SAMN18035029	2059	1913
GCF_017291355.1	ASM1729135v1	Bifidobacterium longum subsp. longum	1679	OK		BL-G301					GCF_017291355.1-RS_2024_10_23	2397219		Contig	2021-03-07	JAFKPI01	229936									Illumina HiSeq	Research and Development Center	PRJNA705509	SAMN18090926	2089	1963
GCF_017299595.1	ASM1729959v1	Bifidobacterium longum subsp. infantis	1682	OK		JCM 7009					NCBI Prokaryotic Genome Annotation Pipeline (PGAP)	2673222	1	Complete Genome	2021-03-08		2673222	2673222	1							PacBio RSII	Korea University	PRJNA688845	SAMN18034992	2390	2190
GCF_017312505.1	ASM1731250v1	Bifidobacterium longum subsp. longum	1679	OK		MCC00055					GCF_017312505.1-RS_2024_08_30	2359453		Contig	2021-02-24	BNGW01	206828									Illumina MiSeq	MORINAGA MILK INDUSTRY CO.,LTD.	PRJDB10586	SAMD00248946	2053	1937
GCF_017312525.1	ASM1731252v1	Bifidobacterium longum subsp. longum	1679	OK		MCC00198					GCF_017312525.1-RS_2024_09_03	2376223		Scaffold	2021-02-24	BNGX01	196098	196098	31							Illumina MiSeq	MORINAGA MILK INDUSTRY CO.,LTD.	PRJDB10586	SAMD00248947	2035	1930
GCF_017312545.1	ASM1731254v1	Bifidobacterium longum subsp. longum	1679	OK		MCC00215					GCF_017312545.1-RS_2024_09_03	2273332		Contig	2021-02-24	BNGY01	191908									Illumina MiSeq	MORINAGA MILK INDUSTRY CO.,LTD.	PRJDB10586	SAMD00248948	1930	1816
GCF_017312565.1	ASM1731256v1	Bifidobacterium longum subsp. longum	1679	OK		MCC00231					GCF_017312565.1-RS_2024_09_03	2260497		Contig	2021-02-24	BNGZ01	195315									Illumina MiSeq	MORINAGA MILK INDUSTRY CO.,LTD.	PRJDB10586	SAMD00248949	1951	1836
GCF_017312585.1	ASM1731258v1	Bifidobacterium longum subsp. longum	1679	OK		MCC00256					GCF_017312585.1-RS_2024_09_03	2303257		Contig	2021-02-24	BNHA01	194057									Illumina MiSeq	MORINAGA MILK INDUSTRY CO.,LTD.	PRJDB10586	SAMD00248950	1923	1819
GCF_017312605.1	ASM1731260v1	Bifidobacterium longum subsp. longum	1679	OK		MCC00300					GCF_017312605.1-RS_2024_09_03	2386319		Contig	2021-02-24	BNHB01	196638									Illumina MiSeq	MORINAGA MILK INDUSTRY CO.,LTD.	PRJDB10586	SAMD00248951	2066	1949
GCF_017312625.1	ASM1731262v1	Bifidobacterium longum subsp. longum	1679	OK		MCC00316					GCF_017312625.1-RS_2024_08_30	2382226		Contig	2021-02-24	BNHC01	199840									Illumina MiSeq	MORINAGA MILK INDUSTRY CO.,LTD.	PRJDB10586	SAMD00248952	1991	1881
GCF_017312645.1	ASM1731264v1	Bifidobacterium longum subsp. longum	1679	OK		MCC00325					GCF_017312645.1-RS_2024_09_03	2379733		Contig	2021-02-24	BNHD01	196066									Illumina MiSeq	MORINAGA MILK INDUSTRY CO.,LTD.	PRJDB10586	SAMD00248953	1963	1853
GCF_017312665.1	ASM1731266v1	Bifidobacterium longum subsp. longum	1679	OK		MCC00328					GCF_017312665.1-RS_2024_09_03	2379295		Contig	2021-02-24	BNHE01	129110									Illumina MiSeq	MORINAGA MILK INDUSTRY CO.,LTD.	PRJDB10586	SAMD00248954	2090	1978
GCF_017312685.1	ASM1731268v1	Bifidobacterium longum subsp. longum	1679	OK		MCC00353					GCF_017312685.1-RS_2024_09_03	2388394		Contig	2021-02-24	BNHF01	118028									Illumina MiSeq	MORINAGA MILK INDUSTRY CO.,LTD.	PRJDB10586	SAMD00248955	2082	1969
GCF_017349335.2	ASM1734933v2	Bifidobacterium asteroides	1684	Inconclusive		wkB204					GCF_017349335.2-RS_2024_07_27	2108828		Scaffold	2022-07-13	JAFMNU02	544628	544628	16							Illumina MiSeq	University of Texas at Austin	PRJNA707059	SAMN18172088	1722	1651
GCF_017357045.1	ASM1735704v1	Bifidobacterium imperatoris	2020965	OK		JCM 32708					GCF_017357045.1-RS_2024_04_11	2696962	1	Chromosome	2021-03-16		2696862	2696962	1							PacBio RSII	Korea University	PRJNA704184	SAMN18034993	2293	2190
GCF_017357065.1	ASM1735706v1	Bifidobacterium longum subsp. longum	1679	OK		KCTC 3421					GCF_017357065.1-RS_2024_04_11	2387067	1	Complete Genome	2021-03-16		2387067	2387067	1							PacBio RSII	Korea University	PRJNA688846	SAMN18034898	2050	1909
GCF_017357325.1	ASM1735732v1	Bifidobacterium longum subsp. longum	1679	OK		JCM 11342					GCF_017357325.1-RS_2024_04_11	2473483	1	Complete Genome	2021-03-16		2473483	2473483	1							PacBio RSII	Korea University	PRJNA688892	SAMN18034727	2153	2012
GCF_017357345.1	ASM1735734v1	Bifidobacterium longum subsp. longum	1679	OK		JCM 7053					GCF_017357345.1-RS_2024_04_11	2493122	1	Complete Genome	2021-03-16		2493122	2493122	1							PacBio RSII	Korea University	PRJNA688848	SAMN18034729	2119	2000
GCF_017357365.1	ASM1735736v1	Bifidobacterium longum subsp. infantis	1682	OK		JCM 7011					GCF_017357365.1-RS_2024_03_23	2685668	1	Chromosome	2021-03-16		2685568	2685668	1							PacBio RSII	Korea University	PRJNA688847	SAMN18034730	2399	2195
GCF_017378515.1	ASM1737851v1	Bifidobacterium saguini	762210	OK		DSMZ 23967					GCF_017378515.1-RS_2024_04_16	2739637	1	Chromosome	2021-03-18		2739537	2739637	1							PacBio RSII	Korea University	PRJNA688882	SAMN18034728	2309	2201
GCF_017378625.1	ASM1737862v1	Bifidobacterium longum subsp. infantis	1682	OK		JCM 7010					GCF_017378625.1-RS_2024_03_23	2656240	1	Complete Genome	2021-03-18		2656240	2656240	1							PacBio RSII	Korea University	PRJNA688880	SAMN18240252	2376	2175
GCF_017418165.1	ASM1741816v1	Bifidobacterium sp.	41200	OK					RGIG643		GCF_017418165.1-RS_2024_07_04	1819355		Contig	2021-03-18	JAFOOB01	36032									Illumina NovaSeq	Nanjing Agricultural University	PRJNA657473	SAMN16340990	1627	1520
GCF_017743155.1	ASM1774315v1	Bifidobacterium longum	216816	OK		K5					GCF_017743155.1-RS_2024_06_25	2427458	1	Complete Genome	2021-04-04		2427458	2427458	1							PacBio Sequel	Northeast Agricultural University	PRJNA718007	SAMN18520740	2094	1973
GCF_017743175.1	ASM1774317v1	Bifidobacterium longum	216816	OK		K15					GCF_017743175.1-RS_2024_06_25	2421525	1	Complete Genome	2021-04-04		2421525	2421525	1							PacBio Sequel	Northeast Agricultural University	PRJNA718010	SAMN18520777	2090	1973
GCF_017743195.1	ASM1774319v1	Bifidobacterium dentium	1689	OK		N8					GCF_017743195.1-RS_2024_04_28	2535489	1	Complete Genome	2021-04-04		2535489	2535489	1							PacBio Sequel	Northeast Agricultural University	PRJNA718011	SAMN18520778	2125	2037
GCF_017743215.1	ASM1774321v1	Bifidobacterium dentium	1689	OK		E7					GCF_017743215.1-RS_2024_04_28	2552511	1	Complete Genome	2021-04-04		2552511	2552511	1							PacBio Sequel	Northeast Agricultural University	PRJNA718012	SAMN18520779	2105	2022
GCF_017743235.1	ASM1774323v1	Bifidobacterium pseudocatenulatum	28026	OK		N2					GCF_017743235.1-RS_2024_04_28	2292936	1	Complete Genome	2021-04-04		2292936	2292936	1							PacBio Sequel	Northeast Agricultural University	PRJNA718013	SAMN18520780	1914	1799
GCF_017814645.1	ASM1781464v1	Bifidobacterium bifidum	1681	OK		BB-G90					GCF_017814645.1-RS_2024_04_29	2204253		Contig	2021-04-06	JAGJCE01	283252									Illumina HiSeq	Research and Development Center, Biogrowing Co., Ltd.	PRJNA716462	SAMN18436315	1879	1735
GCF_017815835.1	ASM1781583v1	Bifidobacterium adolescentis	1680	OK		PRL2019					GCF_017815835.1-RS_2024_03_31	2212477	1	Complete Genome	2021-04-07		2212477	2212477	1							Illumina MiSeq and MinION	University of Parma	PRJNA628852	SAMN14752293	1877	1782
GCF_017894325.1	ASM1789432v1	Bifidobacterium bifidum	1681	OK		CNCM I-4319					GCF_017894325.1-RS_2024_03_29	2193720	1	Complete Genome	2021-04-09		2193720	2193720	1							PacBio RSII	University College Cork	PRJNA640518	SAMN15324980	1849	1724
GCF_017963615.1	ASM1796361v1	Bifidobacterium animalis subsp. lactis	302911	OK		BL-G101					GCF_017963615.1-RS_2024_04_27	1917453		Contig	2021-04-14	JAGMWM01	143903									Illumina HiSeq	Research and Development Center, Biogrowing Co., Ltd.	PRJNA719271	SAMN18593862	1615	1541
GCF_018063985.1	ASM1806398v1	Bifidobacterium sp.	41200	OK					Gw_Prim_bin_230		GCF_018063985.1-RS_2024_07_03	1689239		Scaffold	2021-04-17	JAGPAH01	21901	27705	82							Illumina HiSeq	Genomic and Applied Microbiology & Goettingen Genomics Laboratory	PRJNA524094	SAMN18120540	1457	1355
GCF_018140675.1	ASM1814067v1	Bifidobacterium longum subsp. infantis	1682	OK		BINF					GCF_018140675.1-RS_2024_03_23	2770240	1	Complete Genome	2021-04-26		2770240	2770240	1							PacBio Sequel; Illumina MiSeq	Pendulum Therapeutics	PRJNA722306	SAMN18751768	2560	2370
GCF_018141585.1	ASM1814158v1	Bifidobacterium longum	216816	OK		K2-21-4					GCF_018141585.1-RS_2024_05_17	2561293	2	Complete Genome	2021-04-27		2363172	2363172	2							PacBio Sequel	Northeast Agricultrue University	PRJNA680187	SAMN16871528	2201	2042
GCF_018141605.1	ASM1814160v1	Bifidobacterium longum	216816	OK		I2-2-3					GCF_018141605.1-RS_2024_05_17	2561296	2	Complete Genome	2021-04-27		2363175	2363175	2							PacBio Sequel	Northeast Agricultrue University	PRJNA680189	SAMN16871567	2215	2057
GCF_018367525.1	ASM1836752v1	Bifidobacterium catenulatum	1686	OK					L3_098_234G1_dasL3_098_234G1_concoct_59		GCF_018367525.1-RS_2024_04_12	2192571		Contig	2021-05-16	JAGZFZ01	113044									Illumina NovaSeq 6000	University of California, Berkeley	PRJNA698986	SAMN17800802	1936	1825
GCF_018368035.1	ASM1836803v1	Bifidobacterium sp.	41200	OK					L3_079_062G2_dasL3_079_062G2_concoct_35		GCF_018368035.1-RS_2024_07_04	2221012		Contig	2021-05-16	JAGZEZ01	133156									Illumina NovaSeq 6000	University of California, Berkeley	PRJNA698986	SAMN17800776	1896	1788
GCF_018370405.1	ASM1837040v1	Bifidobacterium dentium	1689	OK					L3_101_248G1_dasL3_101_248G1_maxbin2.maxbin.033		NCBI Prokaryotic Genome Annotation Pipeline (PGAP)	2674408		Contig	2021-05-16	JAGZAK01	673626									Illumina NovaSeq 6000	University of California, Berkeley	PRJNA698986	SAMN17800657	2295	2204
GCF_018374575.1	ASM1837457v1	Bifidobacterium catenulatum	1686	OK					L3_058_000G1_dasL3_058_000G1_concoct_118		NCBI Prokaryotic Genome Annotation Pipeline (PGAP)	2062847		Contig	2021-05-16	JAHAET01	84667									Illumina NovaSeq 6000	University of California, Berkeley	PRJNA698986	SAMN17801446	1799	1691
GCF_018380495.1	ASM1838049v1	Bifidobacterium catenulatum	1686	OK					L2_019_244G1_dasL2_019_244G1_concoct_31_sub		GCF_018380495.1-RS_2024_04_12	1966707		Contig	2021-05-16	JAGZTN01	131258									Illumina NovaSeq 6000	University of California, Berkeley	PRJNA698986	SAMN17801154	1699	1581
GCF_018380915.1	ASM1838091v1	Bifidobacterium scardovii	158787	OK					L2_039_000G1_dasL2_039_000G1_concoct_54		GCF_018380915.1-RS_2024_04_12	3001014		Contig	2021-05-17	JAGZSX01	48382									Illumina NovaSeq 6000	University of California, Berkeley	PRJNA698986	SAMN17801138	2473	2332
GCF_018408965.1	ASM1840896v1	Bifidobacterium longum subsp. longum	1679	OK		DLBL 09					GCF_018408965.1-RS_2024_10_23	2372186		Contig	2021-05-19	JAGGCZ01	419474									Illumina MiSeq	Microbion SrL	PRJNA716495	SAMN18436804	2032	1898
GCF_018408975.1	ASM1840897v1	Bifidobacterium animalis subsp. lactis	302911	OK		BS 01					GCF_018408975.1-RS_2024_08_01	2033249		Contig	2021-05-19	JAGGCY01	1538848									Illumina MiSeq	Microbion SrL	PRJNA716495	SAMN18436805	1723	1598
GCF_018408985.1	ASM1840898v1	Bifidobacterium animalis subsp. lactis	302911	OK		BS 05					GCF_018408985.1-RS_2024_10_23	2089853		Scaffold	2021-05-19	JAGGCX01	305494	2061480	62							Illumina MiSeq	Microbion SrL	PRJNA716495	SAMN18436806	1766	1657
GCF_018409015.1	ASM1840901v1	Bifidobacterium animalis subsp. lactis	302911	OK		MB 2409					GCF_018409015.1-RS_2024_05_25	1972106		Scaffold	2021-05-19	JAGGCW01	151033	182342	145							Illumina MiSeq	Microbion SrL	PRJNA716495	SAMN18436807	1691	1585
GCF_018409165.1	ASM1840916v1	Bifidobacterium longum subsp. longum	1679	OK		DLBL 07					GCF_018409165.1-RS_2024_10_23	2370304		Scaffold	2021-05-19	JAGGDA01	1351428	1351428	146							Illumina MiSeq	Microbion SrL	PRJNA716495	SAMN18436803	1997	1867
GCF_018409185.1	ASM1840918v1	Bifidobacterium longum subsp. longum	1679	OK		BL 03					GCF_018409185.1-RS_2024_10_23	2354445		Contig	2021-05-19	JAGGDB01	203797									Illumina MiSeq	Microbion SrL	PRJNA716495	SAMN18436802	2019	1880
GCF_018555335.1	ASM1855533v1	Bifidobacterium sp. SO1	2809029	OK		SO1					GCF_018555335.1-RS_2024_05_19	3401546		Contig	2021-05-27	JAFEJR01	133207									Illumina MiSeq	University of Parma	PRJNA698773	SAMN17736108	2910	2777
GCF_018555355.1	ASM1855535v1	Bifidobacterium sp. SO4	2809030	OK		SO4					GCF_018555355.1-RS_2024_05_19	2912164		Contig	2021-05-27	JAFEJP01	143965									Illumina MiSeq	University of Parma	PRJNA698773	SAMN17736110	2336	2227
GCF_018555385.1	ASM1855538v1	Bifidobacterium santillanense	2809028	OK		MA2					GCF_018555385.1-RS_2024_03_29	2771886		Contig	2021-05-27	JAFEJS01	225198									Illumina MiSeq	University of Parma	PRJNA698773	SAMN17736107	2291	2180
GCF_018555415.1	ASM1855541v1	Bifidobacterium simiarum	2045441	OK		SO2					GCF_018555415.1-RS_2024_03_29	2799858		Contig	2021-05-27	JAFEJQ01	189817									Illumina MiSeq	University of Parma	PRJNA698773	SAMN17736109	2257	2161
GCF_018555435.2	ASM1855543v2	Bifidobacterium amazonense	2809027	OK		MA1					GCF_018555435.2-RS_2024_03_28	3348570		Scaffold	2022-03-15	JAFEJT02	43704	43704	133							Illumina MiSeq	University of Parma	PRJNA698773	SAMN17736106	2737	2600
GCF_018555455.1	ASM1855545v1	Bifidobacterium colobi	2809026	OK		LC6					GCF_018555455.1-RS_2024_04_30	2697321		Contig	2021-05-27	JAFEJU01	419304									Illumina MiSeq	University of Parma	PRJNA698773	SAMN17736105	2143	2050
GCF_018555475.1	ASM1855547v1	Bifidobacterium felsineum	2045440	OK		CP4					GCF_018555475.1-RS_2024_03_29	2679727		Contig	2021-05-27	JAFEJV01	131040									Illumina MiSeq	University of Parma	PRJNA698773	SAMN17736104	2252	2167
GCF_018555535.1	ASM1855553v1	Bifidobacterium vespertilionis	2562524	OK		CP3					GCF_018555535.1-RS_2024_03_29	3034051		Contig	2021-05-27	JAFEJW01	124640									Illumina MiSeq	University of Parma	PRJNA698773	SAMN17736103	2407	2312
GCF_018555635.1	ASM1855563v1	Bifidobacterium sp. CP2	2809025	OK		CP2					GCF_018555635.1-RS_2024_05_19	2790418		Contig	2021-05-27	JAFEJX01	223508									Illumina MiSeq	University of Parma	PRJNA698773	SAMN17736102	2178	2080
GCF_018555655.1	ASM1855565v1	Bifidobacterium callimiconis	2306973	OK		CP1					GCF_018555655.1-RS_2024_03_29	2896801		Contig	2021-05-27	JAFEJY01	347646									Illumina MiSeq	University of Parma	PRJNA698773	SAMN17736101	2254	2157
GCF_018785645.1	ASM1878564v1	Bifidobacterium longum	216816	OK		MCC264					GCF_018785645.1-RS_2024_04_14	2404349		Scaffold	2021-06-08	WQQG01	81437	81437	70							Illumina HiSeq	University College Cork	PRJNA548918	SAMN12147360	2128	1967
GCF_018785685.1	ASM1878568v1	Bifidobacterium longum	216816	OK		MCC265					GCF_018785685.1-RS_2024_04_14	2439598		Scaffold	2021-06-08	WQQF01	194822	194822	43							Illumina HiSeq	University College Cork	PRJNA548918	SAMN12147361	2146	2009
GCF_018785705.1	ASM1878570v1	Bifidobacterium adolescentis	1680	OK		MCC258					GCF_018785705.1-RS_2024_04_03	2263282		Scaffold	2021-06-08	WQQH01	438034	438034	30							Illumina HiSeq	University College Cork	PRJNA548918	SAMN12147359	1899	1797
GCF_018785715.1	ASM1878571v1	Bifidobacterium adolescentis	1680	OK		MCC257					GCF_018785715.1-RS_2024_04_05	2257425		Scaffold	2021-06-08	WQQI01	1283953	1540239	28							Illumina HiSeq	University College Cork	PRJNA548918	SAMN12147358	1898	1813
GCF_019041375.1	NA	Bifidobacterium bifidum	1681	OK		MSK.8.3					GCF_019041375.1-RS_2024_08_30	2148608		Contig	2021-06-27	JAHPXX01	178742									Illumina HiSeq	University of Chicago	PRJNA737800	SAMN19732216	1854	1730
GCF_019041555.1	NA	Bifidobacterium longum	216816	OK		MSK.8.8					NCBI Prokaryotic Genome Annotation Pipeline (PGAP)	2339442		Contig	2021-06-27	JAHPXQ01	129594									Illumina HiSeq	University of Chicago	PRJNA737800	SAMN19732223	2011	1896
GCF_019041635.1	NA	Bifidobacterium longum	216816	OK		MSK.8.2					NCBI Prokaryotic Genome Annotation Pipeline (PGAP)	2315393		Contig	2021-06-27	JAHPYB01	198276									Illumina HiSeq	University of Chicago	PRJNA737800	SAMN19732212	2048	1910
GCF_019041665.1	NA	Bifidobacterium longum	216816	OK		MSK.8.36					GCF_019041665.1-RS_2024_07_20	2471330		Contig	2021-06-27	JAHPXR01	128130									Illumina HiSeq	University of Chicago	PRJNA737800	SAMN19732222	2207	2042
GCF_019041695.1	NA	Bifidobacterium adolescentis	1680	OK		MSK.8.32					NCBI Prokaryotic Genome Annotation Pipeline (PGAP)	2128384		Contig	2021-06-27	JAHPXU01	315486									Illumina HiSeq	University of Chicago	PRJNA737800	SAMN19732219	1847	1751
GCF_019041835.1	NA	Bifidobacterium bifidum	1681	OK		MSK.8.16					GCF_019041835.1-RS_2024_08_30	2147933		Contig	2021-06-27	JAHPYE01	211668									Illumina HiSeq	University of Chicago	PRJNA737800	SAMN19732209	1857	1729
GCF_019041945.1	NA	Bifidobacterium longum	216816	OK		MSK.7.30					NCBI Prokaryotic Genome Annotation Pipeline (PGAP)	2310338		Contig	2021-06-27	JAHPYK01	198315									Illumina HiSeq	University of Chicago	PRJNA737800	SAMN19732202	2038	1897
GCF_019041975.1	NA	Bifidobacterium adolescentis	1680	OK		MSK.7.22					NCBI Prokaryotic Genome Annotation Pipeline (PGAP)	2128899		Contig	2021-06-27	JAHPYN01	376112									Illumina HiSeq	University of Chicago	PRJNA737800	SAMN19732198	1848	1752
GCF_019042035.1	NA	Bifidobacterium adolescentis	1680	OK		MSK.7.17					NCBI Prokaryotic Genome Annotation Pipeline (PGAP)	2126313		Contig	2021-06-27	JAHPYP01	315588									Illumina HiSeq	University of Chicago	PRJNA737800	SAMN19732196	1846	1749
GCF_019042045.1	NA	Bifidobacterium adolescentis	1680	OK		MSK.7.2					GCF_019042045.1-RS_2024_08_26	2125574		Contig	2021-06-27	JAHPYO01	376111									Illumina HiSeq	University of Chicago	PRJNA737800	SAMN19732197	1837	1737
GCF_019042095.1	NA	Bifidobacterium longum	216816	OK		MSK.6.34					NCBI Prokaryotic Genome Annotation Pipeline (PGAP)	2323276		Contig	2021-06-27	JAHPYR01	135252									Illumina HiSeq	University of Chicago	PRJNA737800	SAMN19732193	1983	1878
GCF_019042115.1	ASM1904211v1	Bifidobacterium ruminantium	78346	OK		MSK.5.20					GCF_019042115.1-RS_2024_04_28	2179291		Contig	2021-06-27	JAHPZN01	269243									Illumina HiSeq	University of Chicago	PRJNA737800	SAMN19732186	1834	1739
GCF_019052255.1	ASM1905225v1	Bifidobacterium breve	1685	OK		MSK.22.113					GCF_019052255.1-RS_2024_07_21	2351634		Contig	2021-06-28	JAHQUR01	87710									Illumina HiSeq	University of Chicago	PRJNA737800	SAMN19732110	2064	1908
GCF_019052265.1	ASM1905226v1	Bifidobacterium animalis	28025	OK		MSK.22.142					GCF_019052265.1-RS_2024_04_28	1920281		Contig	2021-06-28	JAHQUO01	154860									Illumina HiSeq	University of Chicago	PRJNA737800	SAMN19732124	1615	1545
GCF_019052295.1	ASM1905229v1	Bifidobacterium animalis	28025	OK		MSK.22.133					GCF_019052295.1-RS_2024_03_13	1920140		Contig	2021-06-28	JAHQUQ01	154860									Illumina HiSeq	University of Chicago	PRJNA737800	SAMN19732120	1614	1543
GCF_019052305.1	ASM1905230v1	Bifidobacterium animalis	28025	OK		MSK.22.140					GCF_019052305.1-RS_2024_04_28	1922743		Contig	2021-06-28	JAHQUP01	154860									Illumina HiSeq	University of Chicago	PRJNA737800	SAMN19732123	1621	1549
GCF_019052475.1	ASM1905247v1	Bifidobacterium longum	216816	OK		MSK.19.22					GCF_019052475.1-RS_2024_07_21	2473712		Contig	2021-06-28	JAHQVE01	154011									Illumina HiSeq	University of Chicago	PRJNA737800	SAMN19732008	2276	2123
GCF_019125235.1	ASM1912523v1	Bifidobacterium longum	216816	OK		MSK.5.3					GCF_019125235.1-RS_2024_07_27	2551891		Contig	2021-07-05	JAHOAS01	105779									Illumina HiSeq	University of Chicago	PRJNA737800	SAMN19732188	2237	2077
GCF_019125295.1	ASM1912529v1	Bifidobacterium longum	216816	OK		MSK.5.11					GCF_019125295.1-RS_2024_07_27	2406006		Contig	2021-07-05	JAHOAW01	173608									Illumina HiSeq	University of Chicago	PRJNA737800	SAMN19732183	2035	1909
GCF_019125315.1	ASM1912531v1	Bifidobacterium longum	216816	OK		MSK.5.15					GCF_019125315.1-RS_2024_07_27	2611443		Contig	2021-07-05	JAHOAU01	122411									Illumina HiSeq	University of Chicago	PRJNA737800	SAMN19732185	2369	2225
GCF_019125915.1	ASM1912591v1	Bifidobacterium breve	1685	OK		MSK.22.45					GCF_019125915.1-RS_2024_07_27	2349988		Contig	2021-07-05	JAHOCQ01	84077									Illumina HiSeq	University of Chicago	PRJNA737800	SAMN19732137	2060	1904
GCF_019125975.1	ASM1912597v1	Bifidobacterium breve	1685	OK		MSK.22.4					GCF_019125975.1-RS_2024_07_27	2350394		Contig	2021-07-05	JAHOCS01	87710									Illumina HiSeq	University of Chicago	PRJNA737800	SAMN19732135	2065	1909
GCF_019126115.1	ASM1912611v1	Bifidobacterium breve	1685	OK		MSK.22.99					GCF_019126115.1-RS_2024_07_27	2349450		Contig	2021-07-05	JAHOCE01	87710									Illumina HiSeq	University of Chicago	PRJNA737800	SAMN19732149	2057	1906
GCF_019126155.1	ASM1912615v1	Bifidobacterium breve	1685	OK		MSK.22.65					GCF_019126155.1-RS_2024_07_27	2349591		Contig	2021-07-05	JAHOCI01	87710									Illumina HiSeq	University of Chicago	PRJNA737800	SAMN19732145	2062	1905
GCF_019126195.1	ASM1912619v1	Bifidobacterium breve	1685	OK		MSK.22.64					GCF_019126195.1-RS_2024_07_27	2349917		Contig	2021-07-05	JAHOCJ01	87710									Illumina HiSeq	University of Chicago	PRJNA737800	SAMN19732144	2062	1907
GCF_019126215.1	ASM1912621v1	Bifidobacterium breve	1685	OK		MSK.22.124					GCF_019126215.1-RS_2024_07_27	2350100		Contig	2021-07-05	JAHODH01	87710									Illumina HiSeq	University of Chicago	PRJNA737800	SAMN19732116	2060	1907
GCF_019126245.1	ASM1912624v1	Bifidobacterium breve	1685	OK		MSK.22.34					GCF_019126245.1-RS_2024_07_27	2349370		Contig	2021-07-05	JAHOCU01	87710									Illumina HiSeq	University of Chicago	PRJNA737800	SAMN19732133	2062	1906
GCF_019126315.1	ASM1912631v1	Bifidobacterium breve	1685	OK		MSK.22.57					GCF_019126315.1-RS_2024_07_27	2350261		Contig	2021-07-05	JAHOCK01	87710									Illumina HiSeq	University of Chicago	PRJNA737800	SAMN19732143	2061	1905
GCF_019126325.1	ASM1912632v1	Bifidobacterium breve	1685	OK		MSK.22.97					GCF_019126325.1-RS_2024_07_27	2350248		Contig	2021-07-05	JAHOCF01	87710									Illumina HiSeq	University of Chicago	PRJNA737800	SAMN19732148	2062	1908
GCF_019126415.1	ASM1912641v1	Bifidobacterium breve	1685	OK		MSK.22.68					GCF_019126415.1-RS_2024_07_27	2349647		Contig	2021-07-05	JAHOCG01	87710									Illumina HiSeq	University of Chicago	PRJNA737800	SAMN19732147	2060	1903
GCF_019126515.1	ASM1912651v1	Bifidobacterium breve	1685	OK		MSK.22.2					GCF_019126515.1-RS_2024_07_27	2350077		Contig	2021-07-05	JAHODB01	87710									Illumina HiSeq	University of Chicago	PRJNA737800	SAMN19732126	2065	1907
GCF_019126535.1	ASM1912653v1	Bifidobacterium breve	1685	OK		MSK.22.20					GCF_019126535.1-RS_2024_07_27	2349891		Contig	2021-07-05	JAHODA01	87710									Illumina HiSeq	University of Chicago	PRJNA737800	SAMN19732127	2061	1905
GCF_019126555.1	ASM1912655v1	Bifidobacterium animalis	28025	OK		MSK.22.135					GCF_019126555.1-RS_2024_03_13	1930149		Contig	2021-07-05	JAHODE01	154860									Illumina HiSeq	University of Chicago	PRJNA737800	SAMN19732121	1617	1547
GCF_019126565.1	ASM1912656v1	Bifidobacterium breve	1685	OK		MSK.22.107					GCF_019126565.1-RS_2024_07_27	2350352		Contig	2021-07-05	JAHODS01	87710									Illumina HiSeq	University of Chicago	PRJNA737800	SAMN19732104	2054	1897
GCF_019126575.1	ASM1912657v1	Bifidobacterium breve	1685	OK		MSK.22.118					GCF_019126575.1-RS_2024_07_27	2353224		Contig	2021-07-05	JAHODI01	87710									Illumina HiSeq	University of Chicago	PRJNA737800	SAMN19732115	2066	1911
GCF_019126615.1	ASM1912661v1	Bifidobacterium breve	1685	OK		MSK.22.117					GCF_019126615.1-RS_2024_07_27	2351043		Contig	2021-07-05	JAHODJ01	87710									Illumina HiSeq	University of Chicago	PRJNA737800	SAMN19732114	2063	1909
GCF_019126635.1	ASM1912663v1	Bifidobacterium breve	1685	OK		MSK.22.114					GCF_019126635.1-RS_2024_07_27	2350138		Contig	2021-07-05	JAHODM01	84077									Illumina HiSeq	University of Chicago	PRJNA737800	SAMN19732111	2059	1906
GCF_019126655.1	ASM1912665v1	Bifidobacterium animalis	28025	OK		MSK.22.129					GCF_019126655.1-RS_2024_03_13	1918520		Contig	2021-07-05	JAHODF01	154860									Illumina HiSeq	University of Chicago	PRJNA737800	SAMN19732118	1613	1543
GCF_019126675.1	ASM1912667v1	Bifidobacterium animalis	28025	OK		MSK.22.126					GCF_019126675.1-RS_2024_03_13	1918288		Contig	2021-07-05	JAHODG01	154860									Illumina HiSeq	University of Chicago	PRJNA737800	SAMN19732117	1614	1544
GCF_019126695.1	ASM1912669v1	Bifidobacterium breve	1685	OK		MSK.22.116					GCF_019126695.1-RS_2024_07_27	2350116		Contig	2021-07-05	JAHODK01	87710									Illumina HiSeq	University of Chicago	PRJNA737800	SAMN19732113	2061	1907
GCF_019126705.1	ASM1912670v1	Bifidobacterium animalis	28025	OK		MSK.22.112					GCF_019126705.1-RS_2024_03_13	1919263		Contig	2021-07-05	JAHODN01	154860									Illumina HiSeq	University of Chicago	PRJNA737800	SAMN19732109	1617	1544
GCF_019126735.1	ASM1912673v1	Bifidobacterium breve	1685	OK		MSK.22.100					GCF_019126735.1-RS_2024_07_27	2351476		Contig	2021-07-05	JAHODZ01	87710									Illumina HiSeq	University of Chicago	PRJNA737800	SAMN19732097	2056	1900
GCF_019126775.1	ASM1912677v1	Bifidobacterium breve	1685	OK		MSK.22.105					GCF_019126775.1-RS_2024_07_27	2349561		Contig	2021-07-05	JAHODU01	87710									Illumina HiSeq	University of Chicago	PRJNA737800	SAMN19732102	2062	1906
GCF_019126785.1	ASM1912678v1	Bifidobacterium breve	1685	OK		MSK.22.106					GCF_019126785.1-RS_2024_07_27	2354860		Contig	2021-07-05	JAHODT01	87710									Illumina HiSeq	University of Chicago	PRJNA737800	SAMN19732103	2073	1915
GCF_019126815.1	ASM1912681v1	Bifidobacterium breve	1685	OK		MSK.22.111					GCF_019126815.1-RS_2024_07_27	2350145		Contig	2021-07-05	JAHODO01	87710									Illumina HiSeq	University of Chicago	PRJNA737800	SAMN19732108	2062	1907
GCF_019126835.1	ASM1912683v1	Bifidobacterium breve	1685	OK		MSK.22.101					GCF_019126835.1-RS_2024_07_27	2362736		Contig	2021-07-05	JAHODY01	84077									Illumina HiSeq	University of Chicago	PRJNA737800	SAMN19732098	2066	1910
GCF_019126855.1	ASM1912685v1	Bifidobacterium breve	1685	OK		MSK.22.11					GCF_019126855.1-RS_2024_07_27	2350345		Contig	2021-07-05	JAHODP01	87710									Illumina HiSeq	University of Chicago	PRJNA737800	SAMN19732107	2064	1908
GCF_019126875.1	ASM1912687v1	Bifidobacterium breve	1685	OK		MSK.22.108					GCF_019126875.1-RS_2024_07_27	2351324		Contig	2021-07-05	JAHODR01	87710									Illumina HiSeq	University of Chicago	PRJNA737800	SAMN19732105	2060	1907
GCF_019126915.1	ASM1912691v1	Bifidobacterium breve	1685	OK		MSK.22.109					GCF_019126915.1-RS_2024_07_27	2349996		Contig	2021-07-05	JAHODQ01	87710									Illumina HiSeq	University of Chicago	PRJNA737800	SAMN19732106	2058	1905
GCF_019126935.1	ASM1912693v1	Bifidobacterium breve	1685	OK		MSK.22.104					GCF_019126935.1-RS_2024_07_27	2349646		Contig	2021-07-05	JAHODV01	87710									Illumina HiSeq	University of Chicago	PRJNA737800	SAMN19732101	2064	1909
GCF_019126945.1	ASM1912694v1	Bifidobacterium breve	1685	OK		MSK.22.103					GCF_019126945.1-RS_2024_07_27	2349902		Contig	2021-07-05	JAHODW01	87710									Illumina HiSeq	University of Chicago	PRJNA737800	SAMN19732100	2061	1906
GCF_019126975.1	ASM1912697v1	Bifidobacterium breve	1685	OK		MSK.22.115					GCF_019126975.1-RS_2024_07_27	2350190		Contig	2021-07-05	JAHODL01	87710									Illumina HiSeq	University of Chicago	PRJNA737800	SAMN19732112	2060	1908
GCF_019126995.1	ASM1912699v1	Bifidobacterium breve	1685	OK		MSK.22.102					GCF_019126995.1-RS_2024_07_27	2350145		Contig	2021-07-05	JAHODX01	87710									Illumina HiSeq	University of Chicago	PRJNA737800	SAMN19732099	2063	1909
GCF_019127685.1	ASM1912768v1	Bifidobacterium adolescentis	1680	OK		MSK.21.29					GCF_019127685.1-RS_2024_07_27	2227675		Contig	2021-07-05	JAHOEZ01	297318									Illumina HiSeq	University of Chicago	PRJNA737800	SAMN19732068	1861	1774
GCF_019127715.1	ASM1912771v1	Bifidobacterium longum	216816	OK		MSK.20.96					GCF_019127715.1-RS_2024_07_27	2557005		Contig	2021-07-05	JAHOFE01	157498									Illumina HiSeq	University of Chicago	PRJNA737800	SAMN19732061	2250	2103
GCF_019127775.1	ASM1912777v1	Bifidobacterium adolescentis	1680	OK		MSK.20.73					GCF_019127775.1-RS_2024_07_27	2163657		Contig	2021-07-05	JAHOFH01	608670									Illumina HiSeq	University of Chicago	PRJNA737800	SAMN19732057	1816	1727
GCF_019127795.1	ASM1912779v1	Bifidobacterium longum	216816	OK		MSK.20.74					GCF_019127795.1-RS_2024_07_27	2351876		Contig	2021-07-05	JAHOFG01	303992									Illumina HiSeq	University of Chicago	PRJNA737800	SAMN19732058	2038	1917
GCF_019127835.1	ASM1912783v1	Bifidobacterium adolescentis	1680	OK		MSK.20.45					GCF_019127835.1-RS_2024_07_27	2155546		Contig	2021-07-05	JAHOFJ01	608665									Illumina HiSeq	University of Chicago	PRJNA737800	SAMN19732055	1813	1724
GCF_019127975.1	ASM1912797v1	Bifidobacterium longum	216816	OK		MSK.20.38					GCF_019127975.1-RS_2024_07_27	2390140		Contig	2021-07-05	JAHOFN01	289067									Illumina HiSeq	University of Chicago	PRJNA737800	SAMN19732051	2095	1974
GCF_019127995.1	ASM1912799v1	Bifidobacterium longum	216816	OK		MSK.19.9					GCF_019127995.1-RS_2024_07_27	2495980		Contig	2021-07-05	JAHOFX01	111681									Illumina HiSeq	University of Chicago	PRJNA737800	SAMN19732039	2234	2082
GCF_019128025.1	ASM1912802v1	Bifidobacterium adolescentis	1680	OK		MSK.20.2					GCF_019128025.1-RS_2024_07_27	2170114		Contig	2021-07-05	JAHOFT01	414413									Illumina HiSeq	University of Chicago	PRJNA737800	SAMN19732044	1820	1731
GCF_019128095.1	ASM1912809v1	Bifidobacterium longum	216816	OK		MSK.19.82					GCF_019128095.1-RS_2024_07_27	2475801		Contig	2021-07-05	JAHOGC01	191158									Illumina HiSeq	University of Chicago	PRJNA737800	SAMN19732034	2213	2068
GCF_019128175.1	ASM1912817v1	Bifidobacterium longum	216816	OK		MSK.19.66					GCF_019128175.1-RS_2024_07_27	2440184		Contig	2021-07-05	JAHOGH01	211213									Illumina HiSeq	University of Chicago	PRJNA737800	SAMN19732029	2210	2060
GCF_019128185.1	ASM1912818v1	Bifidobacterium longum	216816	OK		MSK.19.75					GCF_019128185.1-RS_2024_07_27	2475487		Contig	2021-07-05	JAHOGE01	191158									Illumina HiSeq	University of Chicago	PRJNA737800	SAMN19732032	2215	2070
GCF_019128225.1	ASM1912822v1	Bifidobacterium longum	216816	OK		MSK.19.70					GCF_019128225.1-RS_2024_07_27	2491873		Contig	2021-07-05	JAHOGG01	140474									Illumina HiSeq	University of Chicago	PRJNA737800	SAMN19732030	2230	2080
GCF_019128255.1	ASM1912825v1	Bifidobacterium longum	216816	OK		MSK.19.77					GCF_019128255.1-RS_2024_07_27	2461941		Contig	2021-07-05	JAHOGD01	232908									Illumina HiSeq	University of Chicago	PRJNA737800	SAMN19732033	2260	2104
GCF_019128295.1	ASM1912829v1	Bifidobacterium longum	216816	OK		MSK.19.51					GCF_019128295.1-RS_2024_07_27	2493406		Contig	2021-07-05	JAHOGL01	140384									Illumina HiSeq	University of Chicago	PRJNA737800	SAMN19732024	2227	2073
GCF_019128375.1	ASM1912837v1	Bifidobacterium longum	216816	OK		MSK.19.31					GCF_019128375.1-RS_2024_07_27	2493583		Contig	2021-07-05	JAHOGV01	110492									Illumina HiSeq	University of Chicago	PRJNA737800	SAMN19732014	2234	2080
GCF_019128395.1	ASM1912839v1	Bifidobacterium longum	216816	OK		MSK.19.50					GCF_019128395.1-RS_2024_07_27	2477699		Contig	2021-07-05	JAHOGM01	191157									Illumina HiSeq	University of Chicago	PRJNA737800	SAMN19732023	2215	2067
GCF_019128435.1	ASM1912843v1	Bifidobacterium longum	216816	OK		MSK.19.61					GCF_019128435.1-RS_2024_07_27	2493208		Contig	2021-07-05	JAHOGJ01	140474									Illumina HiSeq	University of Chicago	PRJNA737800	SAMN19732027	2231	2079
GCF_019128455.1	ASM1912845v1	Bifidobacterium longum	216816	OK		MSK.19.43					GCF_019128455.1-RS_2024_07_27	2312282		Contig	2021-07-05	JAHOGP01	110491									Illumina HiSeq	University of Chicago	PRJNA737800	SAMN19732020	1991	1863
GCF_019128495.1	ASM1912849v1	Bifidobacterium longum	216816	OK		MSK.19.23					GCF_019128495.1-RS_2024_07_27	2478018		Contig	2021-07-05	JAHOHA01	202475									Illumina HiSeq	University of Chicago	PRJNA737800	SAMN19732009	2285	2129
GCF_019128505.1	ASM1912850v1	Bifidobacterium longum	216816	OK		MSK.19.44					GCF_019128505.1-RS_2024_07_27	2461410		Contig	2021-07-05	JAHOGO01	231870									Illumina HiSeq	University of Chicago	PRJNA737800	SAMN19732021	2261	2106
GCF_019128585.1	ASM1912858v1	Bifidobacterium longum	216816	OK		MSK.19.27					GCF_019128585.1-RS_2024_07_27	2492292		Contig	2021-07-05	JAHOGX01	140474									Illumina HiSeq	University of Chicago	PRJNA737800	SAMN19732012	2231	2079
GCF_019128695.1	ASM1912869v1	Bifidobacterium longum	216816	OK		MSK.19.11					GCF_019128695.1-RS_2024_07_27	2441848		Contig	2021-07-05	JAHOHG01	212250									Illumina HiSeq	University of Chicago	PRJNA737800	SAMN19732002	2223	2072
GCF_019129365.1	ASM1912936v1	Bifidobacterium adolescentis	1680	OK		MSK.17.32					GCF_019129365.1-RS_2024_07_27	2399700		Contig	2021-07-05	JAHOIY01	243484									Illumina HiSeq	University of Chicago	PRJNA737800	SAMN19731957	2087	1982
GCF_019129655.1	ASM1912965v1	Bifidobacterium sp. MSK.17.10	2849167	OK		MSK.17.10					GCF_019129655.1-RS_2024_08_10	2377209		Contig	2021-07-05	JAHOJD01	288020									Illumina HiSeq	University of Chicago	PRJNA737800	SAMN19731952	2085	1975
GCF_019129715.1	ASM1912971v1	Bifidobacterium longum	216816	OK		MSK.17.29					GCF_019129715.1-RS_2024_07_27	2312541		Contig	2021-07-05	JAHOIZ01	112777									Illumina HiSeq	University of Chicago	PRJNA737800	SAMN19731956	1970	1849
GCF_019131145.1	ASM1913114v1	Bifidobacterium pseudocatenulatum	28026	OK		MSK.13.8					GCF_019131145.1-RS_2024_07_27	2206142		Contig	2021-07-06	JAHOMC01	542804									Illumina HiSeq	University of Chicago	PRJNA737800	SAMN19731870	1830	1732
GCF_019131295.1	ASM1913129v1	Bifidobacterium sp. MSK.13.7	2849166	OK		MSK.13.7					GCF_019131295.1-RS_2024_07_31	2206875		Contig	2021-07-06	JAHOMD01	542804									Illumina HiSeq	University of Chicago	PRJNA737800	SAMN19731869	1828	1732
GCF_019131415.1	ASM1913141v1	Bifidobacterium longum	216816	OK		MSK.13.5					GCF_019131415.1-RS_2024_07_27	2452521		Contig	2021-07-06	JAHOMG01	319188									Illumina HiSeq	University of Chicago	PRJNA737800	SAMN19731866	2156	2030
GCF_019131435.1	ASM1913143v1	Bifidobacterium sp. MSK.13.1	2849165	OK		MSK.13.1					GCF_019131435.1-RS_2024_07_31	2210796		Contig	2021-07-06	JAHOMM01	448799									Illumina HiSeq	University of Chicago	PRJNA737800	SAMN19731860	1829	1737
GCF_019131455.1	ASM1913145v1	Bifidobacterium longum	216816	OK		MSK.13.60					GCF_019131455.1-RS_2024_07_27	2444665		Contig	2021-07-06	JAHOME01	319187									Illumina HiSeq	University of Chicago	PRJNA737800	SAMN19731868	2151	2027
GCF_019131475.1	ASM1913147v1	Bifidobacterium longum	216816	OK		MSK.13.35					GCF_019131475.1-RS_2024_07_27	2446637		Contig	2021-07-06	JAHOMI01	319177									Illumina HiSeq	University of Chicago	PRJNA737800	SAMN19731864	2150	2026
GCF_019131535.1	ASM1913153v1	Bifidobacterium longum	216816	OK		MSK.11.57					GCF_019131535.1-RS_2024_07_27	2350645		Contig	2021-07-06	JAHOMN01	165012									Illumina HiSeq	University of Chicago	PRJNA737800	SAMN19731859	2017	1904
GCF_019131555.1	ASM1913155v1	Bifidobacterium longum	216816	OK		MSK.11.48					GCF_019131555.1-RS_2024_07_27	2392654		Contig	2021-07-06	JAHOMO01	165012									Illumina HiSeq	University of Chicago	PRJNA737800	SAMN19731858	2052	1944
GCF_019131585.1	ASM1913158v1	Bifidobacterium longum	216816	OK		MSK.11.16					GCF_019131585.1-RS_2024_07_27	2390380		Contig	2021-07-06	JAHOMS01	165014									Illumina HiSeq	University of Chicago	PRJNA737800	SAMN19731854	2053	1943
GCF_019131625.1	ASM1913162v1	Bifidobacterium longum	216816	OK		MSK.11.42					GCF_019131625.1-RS_2024_07_27	2349691		Contig	2021-07-06	JAHOMP01	165014									Illumina HiSeq	University of Chicago	PRJNA737800	SAMN19731857	2000	1889
GCF_019131655.1	ASM1913165v1	Bifidobacterium longum	216816	OK		MSK.13.10					GCF_019131655.1-RS_2024_07_27	2447567		Contig	2021-07-06	JAHOML01	310891									Illumina HiSeq	University of Chicago	PRJNA737800	SAMN19731861	2156	2032
GCF_019131675.1	ASM1913167v1	Bifidobacterium adolescentis	1680	OK		MSK.11.28					GCF_019131675.1-RS_2024_07_27	2323245		Contig	2021-07-06	JAHOMQ01	335073									Illumina HiSeq	University of Chicago	PRJNA737800	SAMN19731856	1990	1884
GCF_019131725.1	ASM1913172v1	Bifidobacterium longum	216816	OK		MSK.11.13					GCF_019131725.1-RS_2024_07_27	2349226		Contig	2021-07-06	JAHOMU01	149460									Illumina HiSeq	University of Chicago	PRJNA737800	SAMN19731852	1998	1889
GCF_019131755.1	ASM1913175v1	Bifidobacterium longum	216816	OK		MSK.11.15					GCF_019131755.1-RS_2024_07_27	2351885		Contig	2021-07-06	JAHOMT01	165012									Illumina HiSeq	University of Chicago	PRJNA737800	SAMN19731853	2002	1892
GCF_019131795.1	ASM1913179v1	Bifidobacterium longum	216816	OK		MSK.11.1					GCF_019131795.1-RS_2024_07_27	2350078		Contig	2021-07-06	JAHOMW01	165012									Illumina HiSeq	University of Chicago	PRJNA737800	SAMN19731850	2013	1903
GCF_019131805.1	ASM1913180v1	Bifidobacterium longum	216816	OK		MSK.11.18					GCF_019131805.1-RS_2024_07_27	2350775		Contig	2021-07-06	JAHOMR01	165092									Illumina HiSeq	University of Chicago	PRJNA737800	SAMN19731855	2004	1891
GCF_019131855.1	ASM1913185v1	Bifidobacterium longum	216816	OK		MSK.11.12					GCF_019131855.1-RS_2024_07_27	2291462		Contig	2021-07-06	JAHOMV01	178646									Illumina HiSeq	University of Chicago	PRJNA737800	SAMN19731851	1961	1844
GCF_019297795.1	ASM1929779v1	Bifidobacterium longum subsp. suillum	1931217	OK		KCTC 15605					GCF_019297795.1-RS_2024_08_07	2339176	1	Complete Genome	2021-07-21		2339176	2339176	1							PacBio RSII	Korea University	PRJNA745042	SAMN20131632	2040	1848
GCF_019331675.1	ASM1933167v1	Bifidobacterium miconisargentati	2834437	OK		82T25					GCF_019331675.1-RS_2024_03_28	2983671		Contig	2021-07-23	JAHBBJ01	147744									Illumina MiSeq	University of Parma	PRJNA727739	SAMN19031632	2386	2278
GCF_019331695.1	ASM1933169v1	Bifidobacterium pluvialisilvae	2834436	OK		82T24					GCF_019331695.1-RS_2024_08_29	2655377		Contig	2021-07-23	JAHBBI01	212267									Illumina MiSeq	University of Parma	PRJNA727739	SAMN19031631	2084	1989
GCF_019331715.1	ASM1933171v1	Bifidobacterium simiiventris	2834434	OK		81T8					GCF_019331715.1-RS_2024_03_28	2878004		Contig	2021-07-23	JAHBBG01	192465									Illumina MiSeq	University of Parma	PRJNA727739	SAMN19031629	2298	2209
GCF_019331725.1	ASM1933172v1	Bifidobacterium saguinibicoloris	2834433	OK		79T10					GCF_019331725.1-RS_2024_03_28	2680709		Contig	2021-07-23	JAHBBF01	145489									Illumina MiSeq	University of Parma	PRJNA727739	SAMN19031628	2093	1988
GCF_019331735.1	ASM1933173v1	Bifidobacterium miconis	2834435	OK		82T10					GCF_019331735.1-RS_2024_03_28	3176767		Contig	2021-07-23	JAHBBH01	79089									Illumina MiSeq	University of Parma	PRJNA727739	SAMN19031630	2548	2412
GCF_019331775.1	ASM1933177v1	Bifidobacterium phasiani	2834431	OK		6T3					GCF_019331775.1-RS_2024_03_28	2712769		Contig	2021-07-23	JAHBBD01	91243									Illumina MiSeq	University of Parma	PRJNA727739	SAMN19031626	2154	2059
GCF_019331805.1	ASM1933180v1	Bifidobacterium pongonis	2834432	OK		64T4					GCF_019331805.1-RS_2024_03_28	2476206		Scaffold	2021-07-23	JAHBBE01	54847	56774	82							Illumina MiSeq	University of Parma	PRJNA727739	SAMN19031627	2007	1908
GCF_019469425.1	ASM1946942v1	Bifidobacterium asteroides	1684	Inconclusive		ESL0447					NCBI Prokaryotic Genome Annotation Pipeline (PGAP)	2233706	1	Complete Genome	2021-08-09		2233706	2233706	1							Pacbio	University of Lausanne	PRJNA598094	SAMN13893447	1840	1765
GCF_019576095.1	ASM1957609v1	Bifidobacterium animalis subsp. lactis	302911	OK		i797					GCF_019576095.1-RS_2024_04_28	1943538	1	Complete Genome	2021-08-12		1943538	1943538	1							PacBio; Illumina	Shijiazhuang Junlebao Dairy Co., Ltd.	PRJNA752179	SAMN20586788	1623	1543
GCF_019660445.1	ASM1966044v1	Bifidobacterium longum subsp. infantis	1682	OK		JCM 7007					GCF_019660445.1-RS_2024_03_23	2859213		Contig	2021-08-17	JAIFOU01	1449447									PacBio RSII	Korea University	PRJNA688843	SAMN18034897	2685	2472
GCF_019731715.1	ASM1973171v1	Bifidobacterium pseudocatenulatum	28026	OK		K40_2					GCF_019731715.1-RS_2024_09_27	2194175		Scaffold	2021-08-23	JAASIV01	162201	248168	17							Illumina HiSeq	Heilongjiang bayi agricultural university	PRJNA612981	SAMN14389565	1823	1722
GCF_019731735.1	ASM1973173v1	Bifidobacterium longum	216816	OK		K39					GCF_019731735.1-RS_2024_09_27	2343803		Scaffold	2021-08-23	JAASIT01	198503	198503	19							Illumina HiSeq	Heilongjiang bayi agricultural university	PRJNA612981	SAMN14389563	2005	1888
GCF_019734235.1	ASM1973423v1	Bifidobacterium adolescentis	1680	OK		K09					GCF_019734235.1-RS_2024_09_27	2206591		Scaffold	2021-08-23	JAASHI01	566305	1428087	17							Illumina HiSeq	Heilongjiang bayi agricultural university	PRJNA612981	SAMN14389526	1851	1759
GCF_019734255.1	ASM1973425v1	Bifidobacterium longum	216816	OK		K08					GCF_019734255.1-RS_2024_09_27	2349044		Scaffold	2021-08-23	JAASHH01	162369	169147	28							Illumina HiSeq	Heilongjiang bayi agricultural university	PRJNA612981	SAMN14389525	2006	1881
GCF_019734295.1	ASM1973429v1	Bifidobacterium adolescentis	1680	OK		K07					GCF_019734295.1-RS_2024_08_30	2174389		Scaffold	2021-08-23	JAASHG01	544001	1405385	17							Illumina HiSeq	Heilongjiang bayi agricultural university	PRJNA612981	SAMN14389524	1804	1716
GCF_019734315.1	ASM1973431v1	Bifidobacterium bifidum	1681	OK		K05					GCF_019734315.1-RS_2024_09_27	2158967		Scaffold	2021-08-23	JAASHE01	367446	486975	10							Illumina HiSeq	Heilongjiang bayi agricultural university	PRJNA612981	SAMN14389522	1789	1674
GCF_019972965.1	ASM1997296v1	Bifidobacterium adolescentis	1680	OK		2024-02-04					GCF_019972965.1-RS_2024_09_03	2392818		Contig	2021-08-04	BPPZ01	250141									Illumina MiSeq	Faculty of Applied Biological Sciences, Gifu University	PRJDB11964	SAMD00391658	2093	1999
GCF_020008065.1	ASM2000806v1	Bifidobacterium longum subsp. longum	1679	OK		BCBL-583					NCBI Prokaryotic Genome Annotation Pipeline (PGAP)	2393285	1	Complete Genome	2021-09-16		2393285	2393285	1							PacBio RSII	Seoul National University	PRJNA747062	SAMN20254318	2007	1882
GCF_020072545.1	ASM2007254v1	Bifidobacterium longum subsp. longum	1679	OK		PCB133					NCBI Prokaryotic Genome Annotation Pipeline (PGAP)	2408466		Contig	2021-09-20	SCWG01	179102									Illumina MiSeq	University of Bologna	PRJNA515722	SAMN10765878	2095	1962
GCF_020181415.1	ASM2018141v1	Bifidobacterium longum	216816	OK		NBRC 114370					NCBI Prokaryotic Genome Annotation Pipeline (PGAP)	2594022	2	Complete Genome	2021-09-30		2424828	2424828	2							Illumina MiSeq; Oxford Nanopore MinION	National Institute of Advanced Industrial Science and Technology, Biomedical Research Institute	PRJNA747117	SAMN21163585	2306	2150
GCF_020309925.1	ASM2030992v1	Bifidobacterium pseudolongum	1694	OK		46-E-1					NCBI Prokaryotic Genome Annotation Pipeline (PGAP)	1978382	1	Complete Genome	2021-10-06		1978382	1978382	1							Illumina MiSeq	The University of Nottingham	PRJNA766512	SAMN21849799	1670	1575
GCF_020309945.1	ASM2030994v1	Bifidobacterium animalis subsp. lactis	302911	OK		19-D-1					NCBI Prokaryotic Genome Annotation Pipeline (PGAP)	1963057	1	Complete Genome	2021-10-06		1963057	1963057	1							Illumina MiSeq	The University of Nottingham	PRJNA766511	SAMN21849797	1643	1544
GCF_020309965.1	ASM2030996v1	Bifidobacterium pseudolongum	1694	OK		46-D-2					NCBI Prokaryotic Genome Annotation Pipeline (PGAP)	1978443	1	Complete Genome	2021-10-06		1978443	1978443	1							Illumina MiSeq	The University of Nottingham	PRJNA766512	SAMN21849798	1671	1577
[truncated: 1,717 more rows]

## Sheet: Table S4
Supplementary table 4. Blastp analysis output
All_species_RefSeq	Average % similarity of the UPP gene within species
Bifidobacterium bifidum	68.5859
Bifidobacterium longum	69.6592
Bifidobacterium adolescentis	67.6195
[truncated: 57 more rows]

## Sheet: Table S5
Supplementary table 5. Identification of Upp homologs in diverse gut-associated bacterial taxa.
[truncated: 23 more rows]
